# Supplementary material for: Novel Gut Microbiota Patterns Involved in the Attenuation of Dextran Sodium Sulfate-Induced Mouse Colitis Mediated by Glycerol Monolaurate via Inducing Anti-inflammatory Responses
Source: mBio. 2021 Oct 12;12(5):e02148-21. doi: 10.1128/mBio.02148-21 (PMC8510546; doi:10.1128/mBio.02148-21)
Supplement: TABLE S1 [file mbio.02148-21-st001.xlsx]

## Sheet: DSSvsVeh.DEG
Gene_id	readcount_Veh_DSS	readcount_Veh	log2FoldChange	pval	padj	Gene Name	Gene description
100034251	583.209	105.082	2.4725	2.3756e-09	1.5619e-05	Wfdc17	WAP four-disulfide core domain 17
100040525	1938.56	654.57	1.5664	2.2245e-05	0.021256	Tmem181c-ps	transmembrane protein 181C%2C pseudogene
105243	27893.3	9603.5	1.5383	2.1152e-05	0.021092	Slc9a3	solute carrier family 9 (sodium/hydrogen exchanger)%2C member 3
11539	874.8	228.755	1.9351	1.8036e-06	0.0031236	Adora1	adenosine A1 receptor
12006	390.011	2961.78	-2.9249	2.198e-11	3.0453e-07	Axin2	axin 2
12544	42.7045	250.915	-2.5547	2.4225e-07	0.00061024	Cdc45	cell division cycle 45
14160	12.548	340.195	-4.7608	2.3302e-17	6.457e-13	Lgr5	leucine rich repeat containing G protein coupled receptor 5
14598	1204.08	340.771	1.8211	5.0082e-06	0.0066084	Ggt1	gamma-glutamyltransferase 1
14632	228.728	733.558	-1.6813	4.0758e-05	0.034225	Gli1	GLI-Kruppel family member GLI1
14675	5607.5	1852.29	1.598	4.2885e-05	0.034951	Gna14	guanine nucleotide binding protein%2C alpha 14
15245	187.516	928.621	-2.3081	5.6189e-08	0.000173	Hhip	Hedgehog-interacting protein
16012	397.664	1343.64	-1.7565	5.403e-05	0.039399	Igfbp6	insulin-like growth factor binding protein 6
16173	4669.21	1246.07	1.9058	1.0988e-06	0.0023421	Il18	interleukin 18
17224	146.309	23.2719	2.6524	3.8119e-06	0.0055593	Mcpt1	mast cell protease 1
17313	2259.67	734.457	1.6214	2.1313e-05	0.021092	Mgp	matrix Gla protein
17858	40.4965	199.895	-2.3034	1.6288e-06	0.0030089	Mx2	MX dynamin-like GTPase 2
20306	129.113	30.5166	2.081	5.3586e-05	0.039399	Ccl7	chemokine (C-C motif) ligand 7
20307	848.041	152.732	2.4731	3.4441e-05	0.029824	Ccl8	chemokine (C-C motif) ligand 8
20459	1951.71	396.696	2.2986	2.9482e-08	0.00011671	Ptk6	PTK6 protein tyrosine kinase 6
20698	883.527	175.68	2.3303	7.3899e-05	0.047622	Sphk1	sphingosine kinase 1
20716	8838.72	987.678	3.1617	2.8183e-09	1.5619e-05	Serpina3n	serine (or cysteine) peptidase inhibitor%2C clade A%2C member 3N
20717	239.658	13.1567	4.1871	1.294e-05	0.01494	Serpina3m	serine (or cysteine) peptidase inhibitor%2C clade A%2C member 3M
20731	16146.3	4943.59	1.7076	6.2906e-06	0.0079233	Spink4	serine peptidase inhibitor%2C Kazal type 4
227231	44.8995	340.217	-2.9217	4.7138e-06	0.0065309	Cps1	carbamoyl-phosphate synthetase 1
230612	1193.03	335.508	1.8302	3.562e-06	0.0054834	Slc5a9	solute carrier family 5 (sodium/glucose cotransporter)%2C member 9
230779	915.054	233.104	1.9729	1.3783e-06	0.002728	Serinc2	serine incorporator 2
23961	89.4504	303.84	-1.7642	5.8494e-05	0.040414	Oas1b	2'-5' oligoadenylate synthetase 1B
245827	4.85298	88.513	-4.1889	4.7669e-08	0.00016511	Fat2	FAT atypical cadherin 2
246728	394.706	1857.28	-2.2343	1.7049e-05	0.01817	Oas2	2'-5' oligoadenylate synthetase 2
380839	25.701	0.575019	5.4821	5.7787e-05	0.040414	Serpinb1c	serine (or cysteine) peptidase inhibitor%2C clade B%2C member 1c
385253	34.2587	263.315	-2.9422	1.2052e-09	1.1132e-05	Igkv4-55	immunoglobulin kappa variable 4-55
619833	71.1238	287.351	-2.0144	1.0171e-05	0.012253	Ighv1-69	immunoglobulin heavy variable 1-69
64540	1040.9	307.434	1.7595	7.7976e-05	0.049107	Tspan4	tetraspanin 4
66532	7005.93	2040.68	1.7795	2.9008e-05	0.025929	Rep15	RAB15 effector protein
68713	2157.5	451.056	2.258	1.3142e-08	6.0694e-05	Ifitm1	interferon induced transmembrane protein 1
69036	287920	97580.7	1.561	5.2631e-05	0.039399	Zg16	zymogen granule protein 16
71797	55.8611	4.19007	3.7368	4.6515e-05	0.036826	Chst13	carbohydrate (chondroitin 4) sulfotransferase 13
77596	459.723	74.7454	2.6207	1.2052e-07	0.00033396	Adgrf1	adhesion G protein-coupled receptor F1
77794	497.324	115.227	2.1097	8.6871e-07	0.002006	Adamtsl2	ADAMTS-like 2
780956	1.83929	187.337	-6.6703	7.3148e-05	0.047622	Ighv1-63	immunoglobulin heavy variable V1-63
78252	850.122	3159.07	-1.8938	2.9775e-06	0.0048533	Nxpe2	neurexophilin and PC-esterase domain family%2C member 2
Novel00179	21.2393	0	Inf	2.3229e-05	0.021456	--	mCG1051106 [Mus musculus]
Novel00237	269.971	81.1315	1.7345	5.9797e-05	0.040414	--	mCG1044012, partial [Mus musculus]
Novel00430	78.2324	9.27002	3.0771	1.6464e-05	0.01817	--	mCG147230 [Mus musculus]

## Sheet: pGML_DSSvsDSS.DEG
Gene_id	readcount_pGML_DSS	readcount_Veh_DSS	log2FoldChange	pval	padj	Gene Name	Gene description
791364	6.35447	1454.16	-7.8382	3.6981e-54	1.0324e-49	Hottip	Hoxa distal transcript antisense RNA
432593	1.49579	900.595	-9.2338	9.2897e-45	1.2967e-40	Gm11538	predicted gene 11538
66289	36.5003	31453.5	-9.7511	5.4305e-41	5.0533e-37	Mptx1	mucosal pentraxin 1
15416	1603.94	29.3563	5.7718	6.6537e-37	4.6436e-33	Hoxb8	homeobox B8
68416	940.439	25792.3	-4.7775	1.6298e-34	9.0995e-31	Sycn	syncollin
15415	1038.21	40.718	4.6723	1.2757e-26	5.9355e-23	Hoxb7	homeobox B7
106407	3677.81	45.5763	6.3344	6.6414e-26	2.6486e-22	Slc51a	solute carrier family 51%2C alpha subunit
22238	1185.51	36.4358	5.024	1.8403e-25	6.4217e-22	Ugt2b5	UDP glucuronosyltransferase 2 family%2C polypeptide B5
337924	180.672	0.288653	9.2898	1.0189e-24	3.1603e-21	Cyp3a44	cytochrome P450%2C family 3%2C subfamily a%2C polypeptide 44
102631926	1.78433	878.426	-8.9434	4.6324e-24	1.2932e-20	Gm30134	--
107587	5177.94	17.5076	8.2082	5.0075e-23	1.2708e-19	Osr2	odd-skipped related 2
235674	1171.33	66.2796	4.1434	3.822e-22	8.8914e-19	Acaa1b	acetyl-Coenzyme A acyltransferase 1B
15436	653.914	29.4287	4.4738	4.5343e-22	9.7369e-19	Hoxd4	homeobox D4
333424	2301.94	144.403	3.9947	1.796e-21	3.3424e-18	A4gnt	alpha-1%2C4-N-acetylglucosaminyltransferase
71578	299.35	14412.6	-5.5894	1.7083e-21	3.3424e-18	Sval1	seminal vesicle antigen-like 1
69888	303.534	0.288653	10.038	6.0533e-21	9.9402e-18	Cyp2c66	cytochrome P450%2C family 2%2C subfamily c%2C polypeptide 66
23959	476.874	5579.51	-3.5485	5.7538e-21	9.9402e-18	Nt5e	5' nucleotidase%2C ecto
242443	1066.35	46.6724	4.514	1.2721e-20	1.9729e-17	Grin3a	glutamate receptor ionotropic%2C NMDA3A
18212	1290.87	81.3448	3.9881	3.7092e-20	5.4497e-17	Ntrk2	neurotrophic tyrosine kinase%2C receptor%2C type 2
74591	2384.43	79.3845	4.9086	9.6847e-20	1.3518e-16	Abca12	ATP-binding cassette%2C sub-family A (ABC1)%2C member 12
15410	1375.81	102.819	3.7421	2.4202e-19	3.2173e-16	Hoxb3	homeobox B3
26381	10.9543	266.157	-4.6027	5.2381e-19	6.6467e-16	Esrrg	estrogen-related receptor gamma
72303	12414.8	787.571	3.9785	9.9169e-19	1.2037e-15	Cyp2c65	cytochrome P450%2C family 2%2C subfamily c%2C polypeptide 65
15437	469.144	28.1528	4.0587	6.1207e-18	7.1194e-15	Hoxd8	homeobox D8
17829	90.4709	1207.08	-3.7379	2.7654e-17	3.088e-14	Muc1	mucin 1%2C transmembrane
17898	481.464	37.7504	3.6729	2.7171e-16	2.9173e-13	Myl7	myosin%2C light polypeptide 7%2C regulatory
93835	1162.13	126.875	3.1953	5.2543e-16	5.4326e-13	Amn	amnionless
20730	1370.29	17703.7	-3.6915	9.3865e-16	9.3583e-13	Spink1	serine peptidase inhibitor%2C Kazal type 1
15414	3188.73	108.851	4.8726	2.4988e-15	2.4054e-12	Hoxb6	homeobox B6
15398	242.153	2959.91	-3.6116	4.8431e-15	4.5066e-12	Hoxa13	homeobox A13
15434	213.141	9.89633	4.4288	6.122e-15	5.5129e-12	Hoxd3	homeobox D3
12355	8.99504	179.889	-4.3218	1.1874e-14	1.0358e-11	Nr1i3	nuclear receptor subfamily 1%2C group I%2C member 3
15408	1.49579	23701.3	-13.952	1.8444e-14	1.5603e-11	Hoxb13	homeobox B13
17393	149.836	6.48965	4.5291	9.6667e-14	7.9369e-11	Mmp7	matrix metallopeptidase 7
23958	174.951	8.21085	4.4133	2.7573e-13	2.1992e-10	Nr2e3	nuclear receptor subfamily 2%2C group E%2C member 3
Novel00058	172.712	5.87009	4.8788	3.2226e-13	2.4989e-10	--	unnamed protein product [Mus musculus]
Novel00193	1.79838	93.5385	-5.7008	4.7112e-13	3.5545e-10	--	mCG147332 [Mus musculus]
26971	547.503	5027.53	-3.1989	7.0285e-13	5.1634e-10	Pla2g2f	phospholipase A2%2C group IIF
75015	6.9175	124.317	-4.1676	7.772e-12	5.5632e-09	4930503B20Rik	RIKEN cDNA 4930503B20 gene
216019	3733.22	634.023	2.5578	1.0322e-11	7.2041e-09	Hkdc1	hexokinase domain containing 1
15397	693.517	3749.63	-2.4347	1.2086e-11	8.2288e-09	Hoxa11os	homeobox A11%2C opposite strand
12738	13835.1	2294.58	2.592	1.2387e-11	8.2335e-09	Cldn2	claudin 2
108015	823.319	119.814	2.7807	3.4062e-11	2.2114e-08	Chrnb4	cholinergic receptor%2C nicotinic%2C beta polypeptide 4
102632062	134.288	7.31335	4.1987	3.7724e-11	2.3934e-08	Gm30235	--
56388	101.165	1.55692	6.0219	4.2286e-11	2.6232e-08	Cyp3a25	cytochrome P450%2C family 3%2C subfamily a%2C polypeptide 25
100039596	126.596	6.75268	4.2286	6.3268e-11	3.8396e-08	Tcf24	transcription factor 24
66183	11241.4	1993.09	2.4957	8.6967e-11	5.159e-08	Sptssb	serine palmitoyltransferase%2C small subunit B
23844	31579.2	243774	-2.9485	8.8707e-11	5.159e-08	Clca1	chloride channel accessory 1
93721	801.982	124.915	2.6826	9.7433e-11	5.5509e-08	Cpn1	carboxypeptidase N%2C polypeptide 1
12623	2378.98	369.541	2.6865	1.0437e-10	5.7127e-08	Ces1g	carboxylesterase 1G
16173	794.961	4720.59	-2.57	1.0419e-10	5.7127e-08	Il18	interleukin 18
353320	127.395	0.288653	8.7858	1.1671e-10	6.2656e-08	Defb37	defensin beta 37
15412	614.95	99.7046	2.6247	1.2069e-10	6.3568e-08	Hoxb4	homeobox B4
Novel00265	407.507	58.8102	2.7927	1.2905e-10	6.6714e-08	--	mCG147884 [Mus musculus]
50916	122.121	6.35037	4.2653	1.6179e-10	8.1498e-08	Irx4	Iroquois related homeobox 4 (Drosophila)
102636978	29.5011	1011.24	-5.0992	1.6349e-10	8.1498e-08	Gm33901	--
107753	379.973	56.8163	2.7415	1.8084e-10	8.8569e-08	Lgals2	lectin%2C galactose-binding%2C soluble 2
54393	236.933	26.3596	3.1681	1.8633e-10	8.9684e-08	Gabbr1	gamma-aminobutyric acid (GABA) B receptor%2C 1
54613	825.952	3857.01	-2.2234	5.7895e-10	2.7393e-07	St3gal6	ST3 beta-galactoside alpha-2%2C3-sialyltransferase 6
14029	0.285414	48.1893	-7.3995	6.6895e-10	3.1124e-07	Evx2	even-skipped homeobox 2
622473	75.3205	2.02057	5.2202	7.2049e-10	3.2972e-07	Ripply1	ripply transcriptional repressor 1
Novel00262	227.507	14.4327	3.9785	9.4723e-10	4.265e-07	--	mCG144748, partial [Mus musculus]
69036	54793.6	290986	-2.4089	9.8933e-10	4.3242e-07	Zg16	zymogen granule protein 16
76722	80.7637	468.68	-2.5368	9.9135e-10	4.3242e-07	Ckmt2	creatine kinase%2C mitochondrial 2
12319	4642.52	941.397	2.302	1.0914e-09	4.6281e-07	Car8	carbonic anhydrase 8
234564	4485.97	913.48	2.296	1.0942e-09	4.6281e-07	Ces1f	carboxylesterase 1F
76459	4043	799.013	2.3391	1.2519e-09	5.2163e-07	Car12	carbonic anhydrase 12
69983	481.774	6.48306	6.2155	1.2948e-09	5.3154e-07	Sis	sucrase isomaltase (alpha-glucosidase)
70261	1172.74	5083.83	-2.116	1.7507e-09	7.0828e-07	Chp2	calcineurin-like EF hand protein 2
11864	321.036	42.5931	2.914	1.9369e-09	7.7243e-07	Arnt2	aryl hydrocarbon receptor nuclear translocator 2
Novel00291	79.3963	6991.77	-6.4604	2.0336e-09	7.9958e-07	--	PREDICTED: LOW QUALITY PROTEIN: uncharacterized protein LOC105246355, partial [Mus musculus]
13487	3674.37	32129.9	-3.1283	2.1517e-09	8.3427e-07	Slc26a3	solute carrier family 26%2C member 3
67082	315.736	21.114	3.9024	2.3283e-09	8.9037e-07	1700011H14Rik	RIKEN cDNA 1700011H14 gene
233332	310.759	47.7517	2.7022	2.7459e-09	1.0359e-06	Adamts17	a disintegrin-like and metallopeptidase (reprolysin type) with thrombospondin type 1 motif%2C 17
380674	84.4561	459.169	-2.4428	3.0401e-09	1.1316e-06	Rdh18-ps	retinol dehydrogenase 18%2C pseudogene
67405	2154.24	23.3345	6.5286	3.7024e-09	1.36e-06	Nts	neurotensin
268902	334.132	1512.57	-2.1785	3.826e-09	1.3871e-06	Robo2	roundabout guidance receptor 2
Novel00416	7.5375	100.184	-3.7324	3.9486e-09	1.4132e-06	--	unnamed protein product [Mus musculus]
170756	1229.27	6233.44	-2.3422	4.2408e-09	1.4986e-06	Slc8b1	solute carrier family 8 (sodium/lithium/calcium exchanger)%2C member B1
20208	20414.6	167765	-3.0388	5.0911e-09	1.7546e-06	Saa1	serum amyloid A 1
Novel00337	0.302594	383.512	-10.308	5.0435e-09	1.7546e-06	--	hypothetical protein [Plasmodium yoelii yoelii 17XNL]>gi|23484930|gb|EAA20100.1| hypothetical protein [Plasmodium yoelii yoelii]
22264	1885.93	131.597	3.8411	5.2975e-09	1.7817e-06	Prap1	proline-rich acidic protein 1
76279	4386.49	1004.23	2.127	5.2503e-09	1.7817e-06	Cyp2d26	cytochrome P450%2C family 2%2C subfamily d%2C polypeptide 26
102634284	73.501	2.855	4.6862	5.569e-09	1.8508e-06	Gm38462	--
11539	194.179	884.148	-2.1869	5.7788e-09	1.8979e-06	Adora1	adenosine A1 receptor
225742	0	1592.67	#NAME?	6.0255e-09	1.9482e-06	St8sia5	ST8 alpha-N-acetyl-neuraminide alpha-2%2C8-sialyltransferase 5
72082	70225.8	16133.9	2.1219	6.0715e-09	1.9482e-06	Cyp2c55	cytochrome P450%2C family 2%2C subfamily c%2C polypeptide 55
22361	1070.06	231.032	2.2115	7.2394e-09	2.2965e-06	Vnn1	vanin 1
218476	860.415	176.947	2.2817	7.3339e-09	2.3004e-06	Gcnt4	glucosaminyl (N-acetyl) transferase 4%2C core 2 (beta-1%2C6-N-acetylglucosaminyltransferase)
236366	98.4368	8.00672	3.6199	9.0399e-09	2.7732e-06	5730507C01Rik	RIKEN cDNA 5730507C01 gene
319506	3.91615	253.858	-6.0184	9.0142e-09	2.7732e-06	7530428D23Rik	--
14590	1165.12	16177.5	-3.7954	9.9083e-09	3.0065e-06	Ggh	gamma-glutamyl hydrolase
Novel00163	45.1403	0	Inf	1.0252e-08	3.0772e-06	--	Envelope glycoprotein [Cricetulus griseus]
72361	212.694	1046.05	-2.2981	1.3577e-08	4.0322e-06	Ces2g	carboxylesterase 2G
100041596	70.7203	845.759	-3.58	1.4265e-08	4.1918e-06	Gm9994	predicted gene 9994
208936	226.222	16.5586	3.7721	1.4478e-08	4.21e-06	Adamts18	a disintegrin-like and metallopeptidase (reprolysin type) with thrombospondin type 1 motif%2C 18
56643	201.013	5046.31	-4.6499	1.4772e-08	4.2513e-06	Slc15a1	solute carrier family 15 (oligopeptide transporter)%2C member 1
15413	928.994	137.557	2.7556	1.5658e-08	4.4604e-06	Hoxb5	homeobox B5
16792	335.955	64.1269	2.3893	1.6296e-08	4.595e-06	Laptm5	lysosomal-associated protein transmembrane 5
69864	86876.3	18834.3	2.2056	1.697e-08	4.7374e-06	1810065E05Rik	RIKEN cDNA 1810065E05 gene
13034	166.109	2123.17	-3.676	1.7495e-08	4.8111e-06	Ctse	cathepsin E
101056178	4.53188	74.6386	-4.0417	1.7579e-08	4.8111e-06	Gm29791	--
16512	2959.38	663.844	2.1564	1.834e-08	4.9619e-06	Kcnh3	potassium voltage-gated channel%2C subfamily H (eag-related)%2C member 3
94224	72.8361	452.845	-2.6363	1.8485e-08	4.9619e-06	Srd5a2	steroid 5 alpha-reductase 2
21818	44.6624	100931	-11.142	2.1958e-08	5.8378e-06	Tgm3	transglutaminase 3%2C E polypeptide
100040049	473.84	47.9778	3.304	2.2803e-08	6.0054e-06	1810010D01Rik	RIKEN cDNA 1810010D01 gene
329892	126.844	4.1548	4.9321	2.4489e-08	6.389e-06	Gm830	--
102635496	970.128	106.868	3.1823	2.5868e-08	6.6865e-06	Malrd1	MAM and LDL receptor class A domain containing 1
15043	3546.24	830.72	2.0939	2.8527e-08	7.3062e-06	H2-T3	histocompatibility 2%2C T region locus 3
14263	3029.8	758.474	1.9981	3.1358e-08	7.958e-06	Fmo5	flavin containing monooxygenase 5
21786	18770.9	72715.6	-1.9538	3.165e-08	7.9598e-06	Tff3	trefoil factor 3%2C intestinal
654804	16.8547	277.016	-4.0387	3.2107e-08	8.0027e-06	4732471J01Rik	RIKEN cDNA 4732471J01 gene
75395	437.004	87.6443	2.3179	3.7712e-08	9.3164e-06	Hoxb5os	homeobox B5 and homeobox B6%2C opposite strand
Novel00319	0	108.331	#NAME?	4.0225e-08	9.8502e-06	-//-	-//-
100559	55.2392	1.44327	5.2583	4.8017e-08	1.1656e-05	Ugt2b38	UDP glucuronosyltransferase 2 family%2C polypeptide B38
330450	129.698	14.3737	3.1737	4.99e-08	1.2009e-05	Far2	fatty acyl CoA reductase 2
319478	134.227	16.0055	3.068	6.3372e-08	1.512e-05	Cxxc4	CXXC finger 4
19092	2108.79	278.594	2.9202	7.4765e-08	1.7688e-05	Prkg2	protein kinase%2C cGMP-dependent%2C type II
100043108	35.5136	201.449	-2.504	8.7159e-08	2.0446e-05	Cyp2c69	cytochrome P450%2C family 2%2C subfamily c%2C polypeptide 69
71760	57.3831	292.694	-2.3507	9.2685e-08	2.1562e-05	Etnppl	ethanolamine phosphate phospholyase
13524	77.6191	5.13268	3.9186	1.0464e-07	2.4142e-05	Adam18	a disintegrin and metallopeptidase domain 18
192113	90.0821	47804.7	-9.0517	1.0919e-07	2.4985e-05	Atp12a	ATPase%2C H+/K+ transporting%2C nongastric%2C alpha polypeptide
667663	180.184	26.6475	2.7574	1.5999e-07	3.6311e-05	Myo3a	myosin IIIA
53791	470.143	97.6107	2.268	1.7055e-07	3.8396e-05	Tlr5	toll-like receptor 5
105243	8187.67	28199.3	-1.7841	1.8782e-07	4.1945e-05	Slc9a3	solute carrier family 9 (sodium/hydrogen exchanger)%2C member 3
75141	335.928	1498.61	-2.1574	1.9327e-07	4.282e-05	Rasd2	RASD family%2C member 2
71306	1979.69	279.156	2.8261	2.1151e-07	4.6493e-05	Mfap3l	microfibrillar-associated protein 3-like
56318	363.918	1352.01	-1.8934	2.1837e-07	4.7626e-05	Acpp	acid phosphatase%2C prostate
545370	132.122	521.121	-1.9797	2.6761e-07	5.7911e-05	Hmcn1	hemicentin 1
209195	598.037	2136.12	-1.8367	2.7514e-07	5.9083e-05	Clic6	chloride intracellular channel 6
68444	39.8358	747.878	-4.2307	2.7948e-07	5.9557e-05	Cyp2d13	cytochrome P450%2C family 2%2C subfamily d%2C polypeptide 13
231396	86.0324	7.28181	3.5625	2.8938e-07	6.0739e-05	Ugt2b36	UDP glucuronosyltransferase 2 family%2C polypeptide B36
12351	7614.96	57460.9	-2.9157	2.8926e-07	6.0739e-05	Car4	carbonic anhydrase 4
12763	4089.22	626.127	2.7073	2.9581e-07	6.1625e-05	Cmah	cytidine monophospho-N-acetylneuraminic acid hydroxylase
55961	1018.25	59.6999	4.0922	3.0234e-07	6.2519e-05	Slc13a1	solute carrier family 13 (sodium/sulfate symporters)%2C member 1
108168036	72.6257	4.87557	3.8968	3.6065e-07	7.4028e-05	LOC108168036	--
244853	128.092	2940.91	-4.521	3.8525e-07	7.8216e-05	Nxpe4	neurexophilin and PC-esterase domain family%2C member 4
71756	0.907781	582.187	-9.3249	3.8665e-07	7.8216e-05	Cpn2	carboxypeptidase N%2C polypeptide 2
Novel00086	31.467	0	Inf	3.9566e-07	7.9462e-05	--	hypothetical protein [Plasmodium yoelii yoelii 17XNL]>gi|23484456|gb|EAA19779.1| hypothetical protein [Plasmodium yoelii yoelii]
54722	1286.3	339.726	1.9208	4.3004e-07	8.5751e-05	Dfna5	deafness%2C autosomal dominant 5 (human)
64406	116.806	15.1766	2.9442	4.4315e-07	8.7738e-05	Sp5	trans-acting transcription factor 5
102637166	0.302594	33.1108	-6.7738	4.4765e-07	8.8004e-05	Gm34049	--
22239	285.266	5.59148	5.6729	4.6398e-07	8.8715e-05	Ugt8a	UDP galactosyltransferase 8A
12505	2924.51	792.4	1.8839	4.6266e-07	8.8715e-05	Cd44	CD44 antigen
19013	2139.82	580.829	1.8813	4.5759e-07	8.8715e-05	Ppara	peroxisome proliferator activated receptor alpha
212989	213.411	5781.15	-4.7597	4.6346e-07	8.8715e-05	Best2	bestrophin 2
102857	8921.71	37340.8	-2.0654	5.2719e-07	0.00010012	Slc6a8	solute carrier family 6 (neurotransmitter transporter%2C creatine)%2C member 8
360213	700.723	2373.7	-1.7602	6.0519e-07	0.00011415	Trim46	tripartite motif-containing 46
55963	2406.49	644.72	1.9002	7.7238e-07	0.00014471	Slc1a4	solute carrier family 1 (glutamate/neutral amino acid transporter)%2C member 4
21386	1727.4	393.361	2.1347	9.5379e-07	0.00017751	Tbx3	T-box 3
13120	949.383	86.9343	3.449	9.6927e-07	0.00017829	Cyp4b1	cytochrome P450%2C family 4%2C subfamily b%2C polypeptide 1
20873	80.9328	9.79753	3.0462	9.7077e-07	0.00017829	Plk4	polo like kinase 4
319848	3168.48	850.73	1.897	1.0391e-06	0.0001896	Slc17a4	solute carrier family 17 (sodium phosphate)%2C member 4
15212	628.14	2157.7	-1.7803	1.1381e-06	0.00020631	Hexb	hexosaminidase B
16625	8.38634	74.9224	-3.1593	1.2484e-06	0.00022484	Serpina3c	serine (or cysteine) peptidase inhibitor%2C clade A%2C member 3C
Novel00241	28.4594	153.091	-2.4274	1.2766e-06	0.00022844	-//-	-//-
15438	391.727	36.7139	3.4154	1.3113e-06	0.00023316	Hoxd9	homeobox D9
57738	602.663	91.0005	2.7274	1.3309e-06	0.00023515	Slc15a2	solute carrier family 15 (H+/peptide transporter)%2C member 2
27528	1046.24	268.501	1.9622	1.3406e-06	0.00023537	Nrep	neuronal regeneration related protein
75607	2272.12	611.3	1.8941	1.3593e-06	0.00023717	Wnk2	WNK lysine deficient protein kinase 2
74190	552.602	143.437	1.9458	1.3843e-06	0.00023854	Exoc3l4	exocyst complex component 3-like 4
77668	33.9124	174.163	-2.3606	1.3761e-06	0.00023854	9130209A04Rik	RIKEN cDNA 9130209A04 gene
414084	312.026	2347.64	-2.9115	1.4379e-06	0.00024626	Tnip3	TNFAIP3 interacting protein 3
99382	217.412	773.581	-1.8311	1.4578e-06	0.00024815	Abtb2	ankyrin repeat and BTB (POZ) domain containing 2
545817	632.299	99.1274	2.6733	1.5186e-06	0.00025693	Cyp2w1	cytochrome P450%2C family 2%2C subfamily w%2C polypeptide 1
18749	1653.09	5297.02	-1.68	1.5754e-06	0.00026494	Prkacb	protein kinase%2C cAMP dependent%2C catalytic%2C beta
18548	957.475	266.408	1.8456	1.6842e-06	0.00028153	Pcsk1	proprotein convertase subtilisin/kexin type 1
329554	1.48174	40.2249	-4.7627	1.7788e-06	0.00029558	Gm826	predicted gene 826
14365	466.721	85.9298	2.4413	1.8118e-06	0.00029927	Fzd3	frizzled class receptor 3
76527	328.558	1140.48	-1.7954	1.8952e-06	0.00031121	Il34	interleukin 34
Novel00440	0.302594	71.6051	-7.8865	2.0124e-06	0.00032853	-//-	-//-
20927	430.912	112.216	1.9411	2.0533e-06	0.00033325	Abcc8	ATP-binding cassette%2C sub-family C (CFTR/MRP)%2C member 8
102638051	207.485	44.1212	2.2335	2.1962e-06	0.00035438	Gm13657	--
259302	1003.25	224.302	2.1612	2.2106e-06	0.00035466	Srgap3	SLIT-ROBO Rho GTPase activating protein 3
394436	2866.73	611.995	2.2278	2.519e-06	0.00040183	Ugt1a1	UDP glucuronosyltransferase 1 family%2C polypeptide A1
75750	29.5683	149.971	-2.3426	2.5499e-06	0.00040444	Slc10a6	solute carrier family 10 (sodium/bile acid cotransporter family)%2C member 6
78634	5.32253	61.3612	-3.5271	2.5802e-06	0.00040586	Spaca7	sperm acrosome associated 7
15433	2.33798	813.91	-8.4435	2.5879e-06	0.00040586	Hoxd13	homeobox D13
66725	263.614	878.187	-1.7361	2.7973e-06	0.00043149	Lrrk2	leucine-rich repeat kinase 2
77596	86.2053	464.865	-2.431	2.7953e-06	0.00043149	Adgrf1	adhesion G protein-coupled receptor F1
246788	6.79098	269.259	-5.3092	2.7977e-06	0.00043149	Trpv3	transient receptor potential cation channel%2C subfamily V%2C member 3
105246496	56.767	241.256	-2.0874	2.8364e-06	0.00043506	LOC105246496	--
102633401	82.0775	552.038	-2.7497	2.8533e-06	0.00043526	Gm31235	--
12156	1830.27	8390.12	-2.1966	2.9639e-06	0.00044968	Bmp2	bone morphogenetic protein 2
243300	1308.42	371.387	1.8168	3.138e-06	0.00047352	Nyap1	neuronal tyrosine-phosphorylated phosphoinositide 3-kinase adaptor 1
14422	42917.6	13575.6	1.6605	3.236e-06	0.00048569	B4galnt2	beta-1%2C4-N-acetyl-galactosaminyl transferase 2
11838	29.8865	152.845	-2.3545	3.5528e-06	0.00053037	Arc	activity regulated cytoskeletal-associated protein
16398	2394.37	611.426	1.9694	3.6106e-06	0.0005348	Itga2	integrin alpha 2
21828	691.202	17877.5	-4.6929	3.6207e-06	0.0005348	Thbs4	thrombospondin 4
71597	4541.01	1364.4	1.7347	3.6487e-06	0.00053608	Isx	intestine specific homeobox
211961	100.674	12.6626	2.991	3.8086e-06	0.00055278	Asxl3	additional sex combs like 3 (Drosophila)
233549	324.363	83.8644	1.9515	3.7964e-06	0.00055278	Mogat2	monoacylglycerol O-acyltransferase 2
15360	60819.5	19577.1	1.6354	3.8217e-06	0.00055278	Hmgcs2	3-hydroxy-3-methylglutaryl-Coenzyme A synthase 2
74152	929.022	265.863	1.805	3.9368e-06	0.00056649	Stra6l	STRA6-like
13107	8.9564	447.093	-5.6415	3.9796e-06	0.00056971	Cyp2f2	cytochrome P450%2C family 2%2C subfamily f%2C polypeptide 2
20541	4071.44	1193.24	1.7707	4.124e-06	0.00058738	Slc8a1	solute carrier family 8 (sodium/calcium exchanger)%2C member 1
14348	10.5802	78.1211	-2.8843	4.2022e-06	0.00059548	Fut9	fucosyltransferase 9
17436	904.139	241.286	1.9058	4.4518e-06	0.00062766	Me1	malic enzyme 1%2C NADP(+)-dependent%2C cytosolic
14675	1704.35	5667.54	-1.7335	4.4876e-06	0.00062953	Gna14	guanine nucleotide binding protein%2C alpha 14
241489	304.337	68.9534	2.142	4.7159e-06	0.00065825	Pde11a	phosphodiesterase 11A
240479	1.19319	35.0482	-4.8764	4.7408e-06	0.00065842	Fam69c	family with sequence similarity 69%2C member C
104156	2115.84	615.138	1.7822	4.9975e-06	0.00069065	Etv5	ets variant 5
14049	168.519	31.0709	2.4393	5.0984e-06	0.00070112	Eya2	EYA transcriptional coactivator and phosphatase 2
241041	17.1397	105.289	-2.6189	5.2404e-06	0.00071711	Gm4956	predicted gene 4956
19418	474.953	124.179	1.9354	5.8575e-06	0.00079764	Rasgrf2	RAS protein-specific guanine nucleotide-releasing factor 2
21778	622.942	166.863	1.9004	6.2672e-06	0.0008493	Tex9	testis expressed gene 9
13897	702.202	206.456	1.7661	6.8414e-06	0.00091987	Ces1e	carboxylesterase 1E
23919	110.607	10648.8	-6.5891	6.8539e-06	0.00091987	Insl5	insulin-like 5
99586	110.607	406.608	1.6673	7.0002e-06	0.00093501	Dpyd	dihydropyrimidine dehydrogenase
76509	5896.67	1419.42	2.0546	7.2964e-06	0.00096994	Plet1	placenta expressed transcript 1
26422	916.133	257.696	1.8299	7.3874e-06	0.00097277	Nbea	neurobeachin
66532	1809.53	7080.59	-1.9683	7.3643e-06	0.00097277	Rep15	RAB15 effector protein
232409	1248.14	292.451	2.0935	7.4493e-06	0.00097632	Clec2e	C-type lectin domain family 2%2C member e
13101	646.147	4048.71	-2.6475	7.5228e-06	0.00098134	Cyp2d10	cytochrome P450%2C family 2%2C subfamily d%2C polypeptide 10
227753	10299.1	30830.7	-1.5818	7.5917e-06	0.00098571	Gsn	gelsolin
268860	3575.12	13110.4	-1.8746	7.8306e-06	0.001012	Abat	4-aminobutyrate aminotransferase
76873	175.891	36.9004	2.253	8.1109e-06	0.0010434	4930447F24Rik	RIKEN cDNA 4930447F24 gene
619597	76.3598	527.234	-2.7876	9.5013e-06	0.0012153	Gm6086	predicted gene 6086
Novel00361	3.23561	241.243	-6.2203	9.5343e-06	0.0012153	-//-	-//-
20443	3762.37	16577.7	-2.1395	9.8399e-06	0.0012486	St3gal4	ST3 beta-galactoside alpha-2%2C3-sialyltransferase 4
Novel00198	513.565	24.7	4.378	1.0046e-05	0.0012583	--	PREDICTED: MLV-related proviral Env polyprotein-like [Rattus norvegicus]
Novel00454	131.759	26.5505	2.3111	1.0051e-05	0.0012583	-//-	-//-
12667	160.138	528.864	-1.7236	1.0035e-05	0.0012583	Chrd	chordin
73647	1200.54	3572.94	-1.5734	1.0422e-05	0.0012989	Capn9	calpain 9
72077	10559.3	3597.32	1.5535	1.0521e-05	0.0013053	Gcnt3	glucosaminyl (N-acetyl) transferase 3%2C mucin type
434065	406.453	122.746	1.7274	1.0707e-05	0.0013167	Gm1965	predicted gene 1965
223706	3386.08	12701.1	-1.9073	1.0688e-05	0.0013167	Cyp2d34	cytochrome P450%2C family 2%2C subfamily d%2C polypeptide 34
11829	3995.37	18388.4	-2.2024	1.0787e-05	0.0013208	Aqp4	aquaporin 4
15494	9359.85	3146.09	1.5729	1.1833e-05	0.0014425	Hsd3b3	hydroxy-delta-5-steroid dehydrogenase%2C 3 beta- and steroid delta-isomerase 3
108167763	69.1633	7.46686	3.2114	1.3775e-05	0.0016719	LOC108167763	--
58860	17948	4826.97	1.8946	1.4988e-05	0.0018113	Adamdec1	ADAM-like%2C decysin 1
74229	1713.89	579.528	1.5643	1.6052e-05	0.0019315	Paqr8	progestin and adipoQ receptor family member VIII
102635143	4.2047	122.122	-4.8602	1.7217e-05	0.0020628	Gm28626	--
100039138	227.295	43.3546	2.3903	1.7577e-05	0.0020954	Gm2061	predicted gene 2061
73720	242.965	62.2134	1.9654	1.7639e-05	0.0020954	Cst6	cystatin E/M
14645	11306.8	31481	-1.4773	1.8978e-05	0.0022449	Glul	glutamate-ammonia ligase (glutamine synthetase)
108105	485.804	2452.55	-2.3358	1.9235e-05	0.0022657	B3gnt5	UDP-GlcNAc:betaGal beta-1%2C3-N-acetylglucosaminyltransferase 5
67547	2292	750.54	1.6106	1.9615e-05	0.0022911	Slc39a8	solute carrier family 39 (metal ion transporter)%2C member 8
56857	105.206	10488	-6.6394	1.9611e-05	0.0022911	Slc37a2	solute carrier family 37 (glycerol-3-phosphate transporter)%2C member 2
79235	269.88	69.1578	1.9644	2.0382e-05	0.0023609	Lrat	lecithin-retinol acyltransferase (phosphatidylcholine-retinol-O-acyltransferase)
22325	1854.46	591.101	1.6495	2.0353e-05	0.0023609	Vav2	vav 2 oncogene
212073	271.457	806.602	-1.5711	2.0531e-05	0.0023684	Syne3	spectrin repeat containing%2C nuclear envelope family member 3
245827	56.7674	4.90711	3.5321	2.2275e-05	0.0025589	Fat2	FAT atypical cadherin 2
72821	258.238	60.5468	2.0926	2.3794e-05	0.0027112	Scn2b	sodium channel%2C voltage-gated%2C type II%2C beta
320135	6.28849	55.5335	-3.1426	2.3795e-05	0.0027112	BC049715	cDNA sequence BC049715
100322896	0	20.7109	#NAME?	2.4909e-05	0.0028267	Dthd1	death domain containing 1
22262	10.2776	90.5092	-3.1386	2.5127e-05	0.0028398	Uox	urate oxidase
67315	306.345	28.4321	3.4296	2.6432e-05	0.0029753	Ceacam12	carcinoembryonic antigen-related cell adhesion molecule 12
Novel00371	4.82081	109.867	-4.5103	2.6778e-05	0.0030022	--	Aa2-245 [Rattus norvegicus]
19116	592.672	127.682	2.2147	2.6916e-05	0.0030056	Prlr	prolactin receptor
217843	179.029	30.181	2.5685	2.7255e-05	0.0030313	Unc79	unc-79 homolog (C. elegans)
208166	238.013	61.7897	1.9456	2.8669e-05	0.0031758	Gm609	predicted gene 609
78459	45.7545	3.82629	3.5799	3.0852e-05	0.0033412	1700057G04Rik	RIKEN cDNA 1700057G04 gene
102635371	364.478	113.499	1.6832	3.0577e-05	0.0033412	Gm32728	--
21990	1459.68	503.207	1.5364	3.0684e-05	0.0033412	Tph1	tryptophan hydroxylase 1
208943	2768.45	7739.07	-1.4831	3.0667e-05	0.0033412	Myo5c	myosin VC
Novel00362	163.91	598.773	-1.8691	3.0623e-05	0.0033412	-//-	-//-
18563	1122.27	9365.68	-3.061	3.0879e-05	0.0033412	Pcx	pyruvate carboxylase
20278	5.73561	439.592	-6.2601	3.1943e-05	0.003443	Scnn1g	sodium channel%2C nonvoltage-gated 1 gamma
19064	79.9067	2469.85	-4.95	3.4706e-05	0.0037264	Ppy	pancreatic polypeptide
75394	115.841	11.4515	3.3385	3.5074e-05	0.0037515	0610040F04Rik	RIKEN cDNA 0610040F04 gene
15376	1111.88	3089.21	-1.4742	3.6029e-05	0.0038132	Foxa2	forkhead box A2
209378	3337.58	11225.6	-1.7499	3.5971e-05	0.0038132	Itih5	inter-alpha (globulin) inhibitor H5
243816	0.299081	33.3863	-6.8026	3.6061e-05	0.0038132	Gp6	glycoprotein 6 (platelet)
12365	0	585.368	#NAME?	3.6939e-05	0.0038913	Casp14	caspase 14
243168	1482.94	455.654	1.7024	3.8257e-05	0.0039999	Hsd17b13	hydroxysteroid (17-beta) dehydrogenase 13
15493	1067.64	353.281	1.5955	3.82e-05	0.0039999	Hsd3b2	hydroxy-delta-5-steroid dehydrogenase%2C 3 beta- and steroid delta-isomerase 2
102638686	7.22438	55.8939	-2.9517	3.9045e-05	0.0040671	Gm35189	--
171388	96.8465	316.212	-1.7071	4.0759e-05	0.0042299	Bnipl	BCL2/adenovirus E1B 19kD interacting protein like
19126	17280.6	6141.34	1.4925	4.1401e-05	0.0042805	Prom1	prominin 1
15925	646.091	228.232	1.5012	4.1959e-05	0.0043222	Ide	insulin degrading enzyme
69993	1108.13	330.809	1.7441	4.2586e-05	0.0043708	Chn2	chimerin 2
104158	4564.69	1568.88	1.5408	4.3875e-05	0.0044865	Ces1d	carboxylesterase 1D
320825	97.4255	15.9598	2.6099	4.4204e-05	0.0045036	Samd5	sterile alpha motif domain containing 5
241303	927.216	306.769	1.5958	4.4853e-05	0.0045532	Fam78a	family with sequence similarity 78%2C member A
100041546	228.499	643.049	-1.4927	4.5378e-05	0.0045897	Ly6c2	lymphocyte antigen 6 complex%2C locus C2
106861	357.339	109.051	1.7123	4.5911e-05	0.0046269	Abhd3	abhydrolase domain containing 3
15251	1978.2	5361.33	-1.4384	4.865e-05	0.0048794	Hif1a	hypoxia inducible factor 1%2C alpha subunit
72775	75.7148	347.285	-2.1975	4.8766e-05	0.0048794	Fance	Fanconi anemia%2C complementation group E
264895	13205.7	4916.11	1.4256	4.9415e-05	0.0049266	Acsf2	acyl-CoA synthetase family member 2
16658	1366.38	3641.8	-1.4143	4.9679e-05	0.0049354	Mafb	v-maf musculoaponeurotic fibrosarcoma oncogene family%2C protein B (avian)
15431	568.243	100.013	2.5063	5.0189e-05	0.0049683	Hoxd11	homeobox D11
102634029	4.44521	258.202	-5.8601	5.1068e-05	0.0050375	Gm31713	--
269295	113.755	662.487	-2.542	5.1359e-05	0.0050484	Rtn4rl2	reticulon 4 receptor-like 2
13830	2080.8	7432.53	-1.8367	5.1849e-05	0.0050609	Stom	stomatin
233038	12.3123	339.197	-4.784	5.1708e-05	0.0050609	Nccrp1	non-specific cytotoxic cell receptor protein 1 homolog (zebrafish)
385905	89.478	16.947	2.4005	5.3847e-05	0.0052194	Gm5406	predicted gene 5406
16373	5.70048	48.9749	-3.1029	5.3772e-05	0.0052194	Irx3	Iroquois related homeobox 3
271127	54.5875	5.33263	3.3557	5.4522e-05	0.0052484	Adamts16	a disintegrin-like and metallopeptidase (reprolysin type) with thrombospondin type 1 motif%2C 16
102633196	67.6264	481.713	-2.8325	5.4346e-05	0.0052484	Gm31084	--
791419	28.8069	123.327	-2.098	5.4942e-05	0.0052706	Gm12511	--
105246875	20.3101	0	Inf	5.6995e-05	0.0054479	Gm42081	--
11421	1389.03	3764.63	-1.4384	5.718e-05	0.0054479	Ace	angiotensin I converting enzyme (peptidyl-dipeptidase A) 1
Novel00461	1.19984	28.9837	-4.5943	5.8622e-05	0.0055663	-//-	-//-
14028	20.8754	205.816	-3.3015	6.0732e-05	0.0057471	Evx1	even-skipped homeobox 1
69699	0	180.979	#NAME?	6.4643e-05	0.0060965	2310079G19Rik	RIKEN cDNA 2310079G19 gene
14685	4.2328	71.1155	-4.0705	6.7012e-05	0.0062987	Gnat1	guanine nucleotide binding protein%2C alpha transducing 1
15218	5.663	80.8939	-3.8364	6.8821e-05	0.006447	Foxn1	forkhead box N1
70031	163.416	460.246	-1.4939	6.9288e-05	0.006469	Cmtm8	CKLF-like MARVEL transmembrane domain containing 8
50528	9611.17	30086.3	-1.6463	7.2561e-05	0.006752	Tmprss2	transmembrane protease%2C serine 2
Novel00092	2.0838	248.675	-6.8989	7.3524e-05	0.0068189	--	mCG1042565, isoform CRA_a, partial [Mus musculus]>gi|148668137|gb|EDL00467.1| mCG1042565, isoform CRA_a, partial [Mus musculus]
56373	19.6948	0	Inf	7.5473e-05	0.0069765	Cpb2	carboxypeptidase B2 (plasma)
105246675	5.05117	154.37	-4.9336	7.6456e-05	0.0070441	Gm41926	--
64177	1.78082	107.858	-5.9204	7.7357e-05	0.0071036	Trpv6	transient receptor potential cation channel%2C subfamily V%2C member 6
56533	751.137	244.095	1.6216	7.897e-05	0.0072102	Rgs17	regulator of G-protein signaling 17
105244635	0.598162	24.0014	-5.3264	7.9035e-05	0.0072102	Ube2uos	--
102633646	38.8702	208.699	-2.4247	8.0639e-05	0.0073326	Gm31423	--
19201	464.729	148.458	1.6463	8.127e-05	0.007366	Pstpip2	proline-serine-threonine phosphatase-interacting protein 2
56279	248.676	721.18	-1.5361	8.3165e-05	0.0075134	Fam69b	family with sequence similarity 69%2C member B
353310	8167.43	2950.37	1.469	8.5892e-05	0.0077347	Zfp703	zinc finger protein 703
223697	1803.46	4727.93	-1.3904	9.0322e-05	0.0081075	Sun2	Sad1 and UNC84 domain containing 2
380997	95.0687	3408.97	-5.1642	9.3991e-05	0.0084098	Cyp2d12	cytochrome P450%2C family 2%2C subfamily d%2C polypeptide 12
64929	16.923	158.744	-3.2296	9.5471e-05	0.0085149	Scel	sciellin
16598	1183.51	2964.1	-1.3245	9.6721e-05	0.0085989	Klf2	Kruppel-like factor 2 (lung)
16367	157.444	511.434	-1.6997	0.00010108	0.008958	Irs1	insulin receptor substrate 1
12591	17549.2	6590.97	1.4128	0.00010375	0.0091658	Cdx2	caudal type homeobox 2
100038735	257.293	78.2487	1.7173	0.00010745	0.0094384	Gm10384	--
Novel00423	400.352	133.045	1.5894	0.00010752	0.0094384	-//-	-//-
244867	1014.88	233.93	2.1172	0.0001086	0.0095039	Arhgap20	Rho GTPase activating protein 20
193034	0	17.7921	#NAME?	0.00011093	0.0096468	Trpv1	transient receptor potential cation channel%2C subfamily V%2C member 1
320158	42.0727	2.4461	4.1043	0.00011068	0.0096468	Zmat4	zinc finger%2C matrin type 4
231903	92.1416	16.0783	2.5187	0.00011388	0.0098728	Urad	ureidoimidazoline (2-oxo-4-hydroxy-4-carboxy-5) decarboxylase
102638917	115.686	24.9406	2.2137	0.00011474	0.0099166	Gm35363	--
212439	1276.64	498.396	1.357	0.00011607	0.01	AA986860	expressed sequence AA986860
12409	293.309	786.677	-1.4233	0.00012463	0.010705	Cbr2	carbonyl reductase 2
12411	4094.64	1508.75	1.4404	0.00012652	0.010834	Cbs	cystathionine beta-synthase
66859	677.73	240.704	1.4935	0.00013057	0.011112	Slc16a9	solute carrier family 16 (monocarboxylic acid transporters)%2C member 9
11752	369.206	4283.2	-3.5362	0.00013043	0.011112	Anxa8	annexin A8
218103	61.9912	3.28225	4.2393	0.00013161	0.011167	Slc17a2	solute carrier family 17 (sodium phosphate)%2C member 2
Novel00456	0	58.5589	#NAME?	0.00013281	0.011235	-//-	-//-
Novel00135	3.52453	36.8127	-3.3847	0.00013709	0.011562	-//-	-//-
546644	433.634	10995.8	-4.6643	0.00014036	0.011802	Ly6g	lymphocyte antigen 6 complex%2C locus G
11826	5964.91	1795.39	1.7322	0.00014119	0.011836	Aqp1	aquaporin 1
237362	2.91934	35.9332	-3.6216	0.0001447	0.012095	Npffr1	neuropeptide FF receptor 1
14167	195.119	48.2944	2.0144	0.00014595	0.012126	Fgf12	fibroblast growth factor 12
80297	229.864	71.5022	1.6847	0.0001457	0.012126	Sptbn4	spectrin beta%2C non-erythrocytic 4
21983	611.336	219.371	1.4786	0.00014772	0.012201	Tpbg	trophoblast glycoprotein
244650	1097.76	3527.65	-1.6841	0.00014752	0.012201	Phlpp2	PH domain and leucine rich repeat protein phosphatase 2
11745	1708.16	7533.39	-2.1409	0.000154	0.012682	Anxa3	annexin A3
11833	5663.5	43167.8	-2.9302	0.00015668	0.012864	Aqp8	aquaporin 8
72258	5.02345	44.0546	-3.1325	0.0001589	0.013008	Kcnk10	potassium channel%2C subfamily K%2C member 10
380698	74.1746	12.0538	2.6214	0.00016404	0.013351	Obscn	obscurin%2C cytoskeletal calmodulin and titin-interacting RhoGEF
20519	71.8222	12.2811	2.548	0.00016394	0.013351	Slc22a3	solute carrier family 22 (organic cation transporter)%2C member 3
380839	1.21037	25.9821	-4.424	0.00016493	0.013384	Serpinb1c	serine (or cysteine) peptidase inhibitor%2C clade B%2C member 1c
Novel00488	4.20859	147.007	-5.1264	0.00016568	0.013406	--	pORF2 [Mus musculus domesticus]
Novel00418	109.351	24.1283	2.1802	0.00016826	0.013575	--	mCG145184, partial [Mus musculus]
243373	60.6031	3670.02	-5.9203	0.0001691	0.013604	AI854703	expressed sequence AI854703
13909	0	40.2907	#NAME?	0.0001748	0.013974	Ces3b	carboxylesterase 3B
242594	261.011	79.1767	1.721	0.00017472	0.013974	1700024P16Rik	RIKEN cDNA 1700024P16 gene
269181	6258.23	16121	-1.3651	0.0001752	0.013974	Mgat4a	mannoside acetylglucosaminyltransferase 4%2C isoenzyme A
269346	293.271	94.2604	1.6375	0.00018373	0.014612	Slc28a2	solute carrier family 28 (sodium-coupled nucleoside transporter)%2C member 2
Novel00179	0.605187	21.4781	-5.1493	0.00018519	0.014687	--	mCG1051106 [Mus musculus]
224090	493.556	167.818	1.5563	0.00018819	0.014883	Tmem44	transmembrane protein 44
234669	1108.05	430.121	1.3652	0.00019087	0.015051	Ces2b	carboxyesterase 2B
71003	7.67143	53.0742	-2.7904	0.00019637	0.015442	Prss41	protease%2C serine 41
Novel00382	6.65706	47.4869	-2.8346	0.00022868	0.017932	-//-	-//-
102640466	1.20686	24.0288	-4.3154	0.00022935	0.017935	Gm36521	--
Novel00161	5126.04	2176.59	1.2358	0.0002401	0.018723	--	PREDICTED: mucin-3B isoform X3, partial [Mus musculus]
384763	343.006	109.555	1.6466	0.00024532	0.019076	Zfp667	zinc finger protein 667
56185	5636.32	13215.6	-1.2294	0.00024885	0.019297	Hao2	hydroxyacid oxidase 2
56741	4043.01	1538.01	1.3944	0.00025473	0.019698	Igdcc4	immunoglobulin superfamily%2C DCC subclass%2C member 4
66601	4392.19	1048.88	2.0661	0.00025709	0.019721	Tmigd1	transmembrane and immunoglobulin domain containing 1
102632164	208.376	70.2779	1.568	0.00025738	0.019721	Gm30311	--
116891	270.986	704.086	-1.3775	0.00025709	0.019721	Derl2	Der1-like domain family%2C member 2
16803	181.638	849.762	-2.226	0.00025785	0.019721	Lbp	lipopolysaccharide binding protein
27999	1578.68	635.766	1.3122	0.00026364	0.020109	Fam3c	family with sequence similarity 3%2C member C
227327	1258.88	21522.8	-4.0957	0.00026641	0.020265	B3gnt7	UDP-GlcNAc:betaGal beta-1%2C3-N-acetylglucosaminyltransferase 7
57257	308.608	98.0404	1.6543	0.000268	0.02033	Vav3	vav 3 oncogene
414073	67.0205	11.5991	2.5306	0.00026899	0.02035	BC040756	--
20505	56.6124	9.31311	2.6038	0.00027037	0.020399	Slc34a1	solute carrier family 34 (sodium phosphate)%2C member 1
15425	30.3156	1.86048	4.0263	0.00028561	0.021491	Hoxc6	homeobox C6
72507	319.843	106.252	1.5899	0.00028979	0.021735	Dzip1l	DAZ interacting protein 1-like
20259	3378.99	8017.76	-1.2466	0.00029042	0.021735	Scin	scinderin
83674	368.969	96.305	1.9378	0.00029691	0.022162	Cnnm1	cyclin M1
77594	7.76008	57.6302	-2.8927	0.00030226	0.022501	4930552P12Rik	RIKEN cDNA 4930552P12 gene
380714	2017.89	813.019	1.3115	0.0003053	0.022667	Rph3al	rabphilin 3A-like (without C2 domains)
78748	215.265	47.9133	2.1676	0.00030909	0.022888	Rassf10	Ras association (RalGDS/AF-6) domain family (N-terminal) member 10
83924	223.267	2350.59	-3.3962	0.00032086	0.023696	Gpr137b	G protein-coupled receptor 137B
18552	3155.62	1242.29	1.3449	0.00032978	0.024227	Pcsk5	proprotein convertase subtilisin/kexin type 5
664862	346.249	2282	-2.7204	0.00032928	0.024227	Gpr137b-ps	G protein-coupled receptor 137B%2C pseudogene
171286	5722.19	2288.13	1.3224	0.00033866	0.024814	Slc12a8	solute carrier family 12 (potassium/chloride transporters)%2C member 8
78004	761.889	3187.43	-2.0647	0.0003406	0.02489	Prr15	proline rich 15
81904	79.9887	18.3022	2.1278	0.00034412	0.025082	Cacng7	calcium channel%2C voltage-dependent%2C gamma subunit 7
105245165	185.442	60.0057	1.6278	0.00035266	0.025638	Gm40656	--
668178	1.50243	124.126	-6.3684	0.00035682	0.025873	Mettl7a3	methyltransferase like 7A3
623796	49.5098	7.27695	2.7663	0.00036746	0.026575	Gm12504	predicted pseudogene 12504
23920	349.258	112.942	1.6287	0.00036866	0.026593	Insrr	insulin receptor-related receptor
108017	2.37234	1700.5	-9.4854	0.00037106	0.026697	Fxyd4	FXYD domain-containing ion transport regulator 4
15220	407.776	1998.33	-2.2929	0.00037282	0.026755	Foxq1	forkhead box Q1
Novel00170	16.3311	0	Inf	0.00037799	0.027057	-//-	-//-
94282	210.248	576.234	-1.4546	0.00038046	0.027164	Sfxn5	sideroflexin 5
12609	2171.27	9401.36	-2.1143	0.00040146	0.02859	Cebpd	CCAAT/enhancer binding protein (C/EBP)%2C delta
22139	97.1131	450.651	-2.2143	0.0004029	0.028619	Ttr	transthyretin
100039992	0.302594	18.0641	-5.8996	0.00040443	0.028655	Gm2539	--
20459	771.364	1973.2	-1.3551	0.00040696	0.028761	Ptk6	PTK6 protein tyrosine kinase 6
50770	4230.5	1704.46	1.3115	0.00041063	0.028875	Atp11a	ATPase%2C class VI%2C type 11A
12653	12564.7	5526.15	1.185	0.00041037	0.028875	Chgb	chromogranin B
18784	605.108	2798.43	-2.2094	0.00041599	0.029178	Pla2g5	phospholipase A2%2C group V
Novel00462	49.634	8.37022	2.568	0.00042016	0.02925	--	unnamed protein product [Mus musculus]
330890	234.802	57.8885	2.0201	0.00041951	0.02925	Piwil4	piwi-like RNA-mediated gene silencing 4
108168395	519.53	187.243	1.4723	0.00041966	0.02925	LOC108168395	--
239559	523.798	1298.29	-1.3095	0.00042322	0.029389	A4galt	alpha 1%2C4-galactosyltransferase
102631621	0.302594	110.892	-8.5176	0.00043034	0.02981	Gm29916	--
241770	66.1896	875.935	-3.7261	0.00043711	0.030204	Rims4	regulating synaptic membrane exocytosis 4
102640545	26.4284	0	Inf	0.00044076	0.030381	Gm36582	--
242466	1036.2	391.043	1.4059	0.00044236	0.030416	Zfp462	zinc finger protein 462
78405	23.5762	0.994518	4.5672	0.00044524	0.030539	Ntf5	neurotrophin 5
Novel00335	1.77769	25.9582	-3.8681	0.0004505	0.030824	--	mCG147326 [Mus musculus]
Novel00059	57.3214	9.95522	2.5255	0.00045708	0.031121	--	LRRGT00008 [Rattus norvegicus]
102638993	156.388	51.537	1.6014	0.00045699	0.031121	LOC102638993	--
105243487	21.4756	0.705864	4.9272	0.00045993	0.031239	Gm11586	--
11871	1021.16	172.147	2.5685	0.00047162	0.031801	Art2a-ps	ADP-ribosyltransferase 2a%2C pseudogene
102635146	218.799	44.6729	2.2921	0.00047007	0.031801	Gm32558	--
207495	12302.7	5419.61	1.1827	0.00047087	0.031801	Baiap2l2	BAI1-associated protein 2-like 2
Novel00085	98.5574	20.8485	2.241	0.00048275	0.032395	-//-	-//-
17831	41664	13760.7	1.5983	0.00048201	0.032395	Muc2	mucin 2
Novel00046	12.1279	61.5117	-2.3425	0.00048569	0.032514	--	BC035947 protein [Mus musculus]>gi|187951869|gb|AAI38136.1| BC035947 protein [Mus musculus]
14620	1565.25	4610.14	-1.5584	0.00048788	0.032538	Gjb3	gap junction protein%2C beta 3
244202	64.4306	310.914	-2.2707	0.00048838	0.032538	Nlrp10	NLR family%2C pyrin domain containing 10
Novel00433	16.5669	0	Inf	0.00049374	0.032817	-//-	-//-
15432	0	22.8984	#NAME?	0.00050415	0.033401	Hoxd12	homeobox D12
245555	76.3423	15.9954	2.2548	0.00050611	0.033401	C77370	expressed sequence C77370
233744	786.199	1812.56	-1.2051	0.00050611	0.033401	Spon1	spondin 1%2C (f-spondin) extracellular matrix protein
19281	294.378	84.1934	1.8059	0.00050959	0.033551	Ptprt	protein tyrosine phosphatase%2C receptor type%2C T
11522	5559.72	46376.3	-3.0603	0.00052322	0.034368	Adh1	alcohol dehydrogenase 1 (class I)
383820	220.265	77.8373	1.5007	0.00052649	0.034501	5330432E05Rik	--
66892	1231.71	510.925	1.2695	0.00052848	0.03455	Eif4e3	eukaryotic translation initiation factor 4E member 3
107770	214.34	888.823	-2.052	0.00056318	0.036733	Tm6sf2	transmembrane 6 superfamily member 2
100039220	409.087	1850.78	-2.1777	0.00056545	0.036795	Gm12751	predicted gene 12751
103142	422.679	2815.13	-2.7356	0.00057771	0.037506	Rdh9	retinol dehydrogenase 9
71436	1498.38	435.69	1.782	0.00058615	0.037965	Flrt3	fibronectin leucine rich transmembrane protein 3
105244660	74.246	15.939	2.2198	0.00058998	0.038125	Gm40229	--
94088	243.953	611.9	-1.3267	0.00059504	0.038355	Trim6	tripartite motif-containing 6
23850	111.195	523.465	-2.235	0.0005963	0.038355	Pappa2	pappalysin 2
14234	8.122	46.2935	-2.5109	0.00060049	0.038536	Foxc2	forkhead box C2
Novel00162	2835.9	673.443	2.0742	0.00062238	0.03985	--	PREDICTED: mucin-3A [Peromyscus maniculatus bairdii]
16392	30.0052	113.847	-1.9238	0.00062428	0.039879	Isl1	ISL1 transcription factor%2C LIM/homeodomain
Novel00227	2.68898	201.338	-6.2264	0.00063011	0.04016	--	ORF4 [Rattus norvegicus]
12960	34.5765	3.97148	3.122	0.0006503	0.041352	Crybb1	crystallin%2C beta B1
66938	670.56	4699.23	-2.809	0.0006598	0.041861	Sh3d21	SH3 domain containing 21
66065	236.619	38.5118	2.6192	0.00066219	0.041917	Hsd17b14	hydroxysteroid (17-beta) dehydrogenase 14
18506	46.2442	8.07325	2.5181	0.00067083	0.042369	Pax4	paired box 4
217214	767.232	282.617	1.4408	0.0006745	0.042504	Nags	N-acetylglutamate synthase
13808	110.779	2713.68	-4.6145	0.00067826	0.042645	Eno3	enolase 3%2C beta muscle
63873	82.4562	231.832	-1.4914	0.00070053	0.043946	Trpv4	transient receptor potential cation channel%2C subfamily V%2C member 4
22779	540.556	224.101	1.2703	0.00071559	0.04479	Ikzf2	IKAROS family zinc finger 2
330406	1475.76	4913.65	-1.7353	0.00072462	0.045254	B4galnt3	beta-1%2C4-N-acetyl-galactosaminyl transferase 3
18175	223.39	961.414	-2.1056	0.00072993	0.045484	Nrap	nebulin-related anchoring protein
433247	295.448	2715.44	-3.2002	0.00073398	0.045634	Cyp2c68	cytochrome P450%2C family 2%2C subfamily c%2C polypeptide 68
330790	94.2679	17.0305	2.4686	0.00074056	0.045839	Hapln4	hyaluronan and proteoglycan link protein 4
17123	124.719	315.731	-1.34	0.00073907	0.045839	Madcam1	mucosal vascular addressin cell adhesion molecule 1
68567	4574.75	1981.07	1.2074	0.00074503	0.046014	Cgref1	cell growth regulator with EF hand domain 1
114301	358.877	131.162	1.4521	0.00075348	0.0464	Palmd	palmdelphin
14421	11378.1	4837.54	1.2339	0.0007546	0.0464	B4galnt1	beta-1%2C4-N-acetyl-galactosaminyl transferase 1
66808	39.0077	6.04263	2.6905	0.00075693	0.046441	9030624G23Rik	RIKEN cDNA 9030624G23 gene
215723	710.943	292.183	1.2829	0.00076137	0.04661	Mfsd6l	major facilitator superfamily domain containing 6-like
20496	19247.6	8194.88	1.2319	0.0007669	0.046846	Slc12a2	solute carrier family 12%2C member 2
74513	122.258	33.2502	1.8785	0.00077016	0.046943	Neto2	neuropilin (NRP) and tolloid (TLL)-like 2
105892	74.2624	517.989	-2.8022	0.00077853	0.047349	9030619P08Rik	RIKEN cDNA 9030619P08 gene
74376	68.6693	16.8562	2.0264	0.00078447	0.047607	Myo18b	myosin XVIIIb
225997	464.046	5379.61	-3.5352	0.00078751	0.047688	Trpm6	transient receptor potential cation channel%2C subfamily M%2C member 6
20716	2694.9	8932.14	-1.7288	0.00079873	0.048263	Serpina3n	serine (or cysteine) peptidase inhibitor%2C clade A%2C member 3N
67564	94.0318	25.4589	1.885	0.00081594	0.048914	Tmem35	transmembrane protein 35
18626	1687.37	3958.35	-1.2301	0.00081652	0.048914	Per1	period circadian clock 1
Novel00327	8.38244	57.7688	-2.7848	0.00081345	0.048914	--	mCG1030900, partial [Mus musculus]
16425	10.4842	176.796	-4.0758	0.00081508	0.048914	Itih2	inter-alpha trypsin inhibitor%2C heavy chain 2
20698	275.961	892.758	-1.6938	0.00082583	0.049366	Sphk1	sphingosine kinase 1

## Sheet: pGML_DSSvsVeh.DEG
Gene_id	readcount_pGML_DSS	readcount_Veh	log2FoldChange	pval	padj	Gene Name	Gene description
100038735	285.902	88.4473	1.6926	0.00076033	0.048445	Gm10384	--
100039596	140.845	27.2812	2.3681	7.9976e-08	3.3979e-05	Tcf24	transcription factor 24
100039992	0.335232	18.0044	-5.747	0.00069448	0.045586	Gm2539	--
100040525	2426.65	730.947	1.7311	4.9195e-07	0.000155	Tmem181c-ps	transmembrane protein 181C%2C pseudogene
100041092	19.5128	0	Inf	1.8421e-05	0.0027187	Gm10238	--
100042319	547.743	244.181	1.1655	0.00011571	0.011588	Gm3788	predicted gene 3788
100503041	309.153	1119.81	-1.8569	5.3005e-08	2.3592e-05	Pdzd7	PDZ domain containing 7
100559	61.4268	13.3904	2.1977	0.00048129	0.034963	Ugt2b38	UDP glucuronosyltransferase 2 family%2C polypeptide B38
101772	2188.21	7806.85	-1.835	0.00020812	0.018352	Ano1	anoctamin 1%2C calcium activated chloride channel
102631832	33.2998	1.27183	4.7105	3.0188e-06	0.00062328	Gm30069	--
102631926	1.97879	835.845	-8.7225	3.9816e-11	4.4659e-08	Gm30134	--
102632062	149.481	27.4528	2.4449	7.8946e-06	0.001375	Gm30235	--
102632164	231.804	41.0214	2.4985	2.6046e-10	2.2132e-07	Gm30311	--
102634029	4.93069	223.339	-5.5013	1.4227e-10	1.3298e-07	Gm31713	--
102634284	81.7695	20.6851	1.983	0.00013518	0.013254	Gm38462	--
102634296	0.335232	36.8579	-6.7807	1.4553e-08	7.8385e-06	LOC102634296	--
102634967	3.00366	124.634	-5.3748	0.00024496	0.020911	Gm16341	--
102635143	4.65297	188.63	-5.3413	1.435e-05	0.0021989	Gm28626	--
102635371	405.76	108.368	1.9047	8.436e-06	0.001425	Gm32728	--
102635496	1079.15	173.327	2.6383	1.0209e-05	0.001704	Malrd1	MAM and LDL receptor class A domain containing 1
102635678	0	18.015	#NAME?	0.00027947	0.023117	Gm32955	--
102636546	420.749	174.737	1.2678	4.9827e-05	0.005846	Gm33582	--
102636843	0.661514	53.2287	-6.3303	6.5962e-11	6.8505e-08	Gm33800	--
102636978	32.7585	869.835	-4.7308	1.569e-06	0.00039254	Gm33901	--
102637309	0	18.6602	#NAME?	2.8489e-05	0.0038407	Gm34154	--
102638392	0	33.7401	#NAME?	1.4992e-07	5.8387e-05	Gm34969	--
102638917	128.569	37.1384	1.7916	3.5498e-05	0.0044437	Gm35363	--
102638993	173.902	53.2258	1.7081	1.367e-05	0.0021415	LOC102638993	--
104027	4078.7	7927.92	-0.95883	0.00033202	0.026583	Synpo	synaptopodin
104158	5079.04	1878.92	1.4347	8.978e-08	3.7022e-05	Ces1d	carboxylesterase 1D
104816	3492.25	1592.83	1.1326	0.00038983	0.029785	Aspg	asparaginase
105242706	312.143	773.059	-1.3084	9.1062e-05	0.0096357	Gm38850	--
105243090	29.7398	0.635917	5.5474	1.904e-06	0.00045245	LOC105243090	--
105243121	26.3833	103.58	-1.9731	7.9538e-05	0.0086112	Gm39132	--
105245876	106.851	37.7994	1.4992	0.00063842	0.043241	Gm41259	--
105246099	47.1118	199.249	-2.0804	3.4592e-05	0.0043782	Gm41442	--
105246178	5.91339	104.791	-4.1474	2.4252e-06	0.00053916	Gm41512	--
105246811	3810.21	1452.42	1.3914	2.4514e-07	8.3828e-05	Gm42035	--
105387	2697.68	4988.93	-0.88701	0.000766	0.048445	Akr1c14	aldo-keto reductase family 1%2C member C14
105853	14187.3	6569.19	1.1108	2.2571e-05	0.0031646	Mal2	mal%2C T cell differentiation protein 2
106407	4090.64	672.439	2.6049	2.2035e-05	0.0031646	Slc51a	solute carrier family 51%2C alpha subunit
107022	5761.47	2480.21	1.216	7.258e-06	0.0012963	Gramd3	GRAM domain containing 3
107221	2274.08	917.727	1.3091	0.00024287	0.020827	Ffar4	free fatty acid receptor 4
107350	3924.99	1836.65	1.0956	3.0544e-05	0.0040591	AW112010	expressed sequence AW112010
107585	74.6356	15.1945	2.2963	0.00035542	0.027917	Dio3	deiodinase%2C iodothyronine type III
107586	831.166	1623.75	-0.96612	0.00042074	0.031582	Ovol2	ovo like zinc finger 2
107587	5759.79	880.515	2.7096	8.1746e-05	0.0087661	Osr2	odd-skipped related 2
107753	423.002	85.2907	2.3102	3.397e-09	2.2152e-06	Lgals2	lectin%2C galactose-binding%2C soluble 2
107770	238.132	657.723	-1.4657	0.0007268	0.046851	Tm6sf2	transmembrane 6 superfamily member 2
108024	103.7	505.275	-2.2846	0.00036188	0.028109	Igkv6-20	immunoglobulin kappa variable 6-20
108075	10007.5	27444.4	-1.4554	3.5257e-07	0.00011631	Ltbp4	latent transforming growth factor beta binding protein 4
108168395	577.615	209.217	1.4651	0.00020647	0.018264	LOC108168395	--
108169145	58.7267	13.4772	2.1235	0.00029349	0.024064	LOC108169145	--
109232	718.178	362.638	0.98581	0.00065711	0.044137	Sccpdh	saccharopine dehydrogenase (putative)
110075	4581.73	2051.23	1.1594	0.00046085	0.033653	Bmp3	bone morphogenetic protein 3
110082	20.3594	107.894	-2.4059	0.00030342	0.024805	Dnah5	dynein%2C axonemal%2C heavy chain 5
110532	164.748	371.026	-1.1713	0.00027441	0.022833	Adarb1	adenosine deaminase%2C RNA-specific%2C B1
110595	10.9387	212.768	-4.2818	1.7267e-20	9.6834e-17	Timp4	tissue inhibitor of metalloproteinase 4
114668	0	113.154	#NAME?	1.1987e-06	0.00031414	5033404E19Rik	RIKEN cDNA 5033404E19 gene
11529	4.00808	30.8794	-2.9457	0.00055483	0.03851	Adh7	alcohol dehydrogenase 7 (class IV)%2C mu or sigma polypeptide
11532	6687.64	3432.62	0.96219	0.00026637	0.022363	Adh5	alcohol dehydrogenase 5 (class III)%2C chi polypeptide
11639	1661.82	435.845	1.9309	7.0734e-12	9.9173e-09	Ak4	adenylate kinase 4
11847	564.044	108.626	2.3764	4.6124e-13	7.608e-10	Arg2	arginase type II
11871	1136.13	87.4218	3.7	3.0229e-06	0.00062328	Art2a-ps	ADP-ribosyltransferase 2a%2C pseudogene
11936	30.2732	108.462	-1.8411	0.00044006	0.032559	Fxyd2	FXYD domain-containing ion transport regulator 2
11982	246.838	799.294	-1.6952	5.75e-07	0.00017337	Atp10a	ATPase%2C class V%2C type 10A
12006	1573.33	3312.25	-1.074	5.3754e-05	0.0062544	Axin2	axin 2
12161	513.432	1124.28	-1.1308	5.3121e-05	0.0062065	Bmp6	bone morphogenetic protein 6
12212	866.211	399.477	1.1166	9.2355e-05	0.0096993	Chic1	cysteine-rich hydrophobic domain 1
12319	5163.09	1066.31	2.2756	2.6698e-08	1.3788e-05	Car8	carbonic anhydrase 8
12332	3634.11	1469.35	1.3064	1.3917e-05	0.0021681	Capg	capping protein (actin filament)%2C gelsolin-like
12364	522.824	234.026	1.1597	9.535e-05	0.0099026	Casp12	caspase 12
12365	0	831.032	#NAME?	3.1037e-08	1.4751e-05	Casp14	caspase 14
12452	3512.35	6684.75	-0.92844	0.00044616	0.032836	Ccng2	cyclin G2
12490	675.269	1417.44	-1.0698	0.00011921	0.011812	Cd34	CD34 antigen
12575	4782.5	10544.3	-1.1406	1.2655e-05	0.0020277	Cdkn1a	cyclin-dependent kinase inhibitor 1A (P21)
12653	13976.4	6911.92	1.0158	0.0001084	0.010934	Chgb	chromogranin B
12655	30.2655	1.29293	4.549	1.1073e-05	0.0018148	Chil3	chitinase-like 3
12778	473.761	962.521	-1.0227	0.00030463	0.024832	Ackr3	atypical chemokine receptor 3
12945	233150	71605.1	1.7031	2.8746e-09	1.9192e-06	Dmbt1	deleted in malignant brain tumors 1
13034	184.607	1867.54	-3.3386	0.00076708	0.048445	Ctse	cathepsin E
13057	7884.37	3966.17	0.99125	0.00016357	0.015038	Cyba	cytochrome b-245%2C alpha polypeptide
13107	9.93104	401.552	-5.3375	9.4771e-07	0.00025298	Cyp2f2	cytochrome P450%2C family 2%2C subfamily f%2C polypeptide 2
13110	3259.04	1431.51	1.1869	1.0391e-05	0.0017241	Cyp2j6	cytochrome P450%2C family 2%2C subfamily j%2C polypeptide 6
13195	1470.2	3778.03	-1.3616	0.0006728	0.044738	Ddc	dopa decarboxylase
13524	86.3337	17.1698	2.3301	0.00018719	0.016824	Adam18	a disintegrin and metallopeptidase domain 18
13601	2234.91	4981.29	-1.1563	0.00052926	0.037383	Ecm1	extracellular matrix protein 1
13808	123.423	2871.22	-4.54	2.9557e-07	9.9856e-05	Eno3	enolase 3%2C beta muscle
13836	1788.4	3870.1	-1.1137	0.00017289	0.015791	Epha2	Eph receptor A2
13848	101.754	446.773	-2.1345	0.00068683	0.045423	Ephb6	Eph receptor B6
13874	915.922	459.763	0.99433	0.00035775	0.028021	Ereg	epiregulin
14029	0.320534	310.347	-9.9192	2.4052e-06	0.00053916	Evx2	even-skipped homeobox 2
14038	227.658	37.414	2.6052	2.2185e-06	0.00050792	Wfdc18	WAP four-disulfide core domain 18
140494	54.3447	8.7257	2.6388	4.8423e-05	0.0057052	Atp6v0a4	ATPase%2C H+ transporting%2C lysosomal V0 subunit A4
14167	217.019	60.588	1.8407	4.7559e-06	0.00091343	Fgf12	fibroblast growth factor 12
14172	7.51285	46.6069	-2.6331	0.00014762	0.01396	Fgf18	fibroblast growth factor 18
14184	1513.12	3439.46	-1.1847	9.2027e-05	0.0096993	Fgfr3	fibroblast growth factor receptor 3
14263	3370.82	1381.38	1.287	0.00041051	0.031028	Fmo5	flavin containing monooxygenase 5
14264	32.1299	114.855	-1.8378	4.3317e-05	0.0052812	Fmod	fibromodulin
14348	11.7197	693.27	-5.8864	4.6402e-05	0.0055134	Fut9	fucosyltransferase 9
14365	519.14	148.987	1.8009	2.7394e-05	0.003729	Fzd3	frizzled class receptor 3
14598	1812.63	380.16	2.2534	1.6524e-11	2.1062e-08	Ggt1	gamma-glutamyltransferase 1
14622	21.1698	454.148	-4.4231	3.329e-05	0.0043017	Gjb5	gap junction protein%2C beta 5
14645	12569.8	26366.9	-1.0688	0.00045358	0.03326	Glul	glutamate-ammonia ligase (glutamine synthetase)
14916	1812.37	755.311	1.2627	5.2542e-06	0.00099282	Guca2b	guanylate cyclase activator 2b (retina)
15042	152.93	590.138	-1.9482	0.00013758	0.013349	H2-T24	histocompatibility 2%2C T region locus 24
15218	6.28824	95.0269	-3.9176	1.6998e-06	0.0004181	Foxn1	forkhead box N1
15376	1235.2	3226.9	-1.3854	0.0001047	0.010676	Foxa2	forkhead box A2
15397	769.503	3191.77	-2.0524	0.0001018	0.010495	Hoxa11os	homeobox A11%2C opposite strand
15408	1.66146	21995.9	-13.692	1.0654e-07	4.2677e-05	Hoxb13	homeobox B13
15412	683.804	221.388	1.627	2.7282e-05	0.003729	Hoxb4	homeobox B4
15415	1154.63	248.526	2.216	5.6742e-05	0.0064417	Hoxb7	homeobox B7
15432	0	117.598	#NAME?	5.4496e-05	0.0062886	Hoxd12	homeobox D12
15433	2.60516	5832.59	-11.129	2.7044e-08	1.3788e-05	Hoxd13	homeobox D13
15434	236.827	57.4438	2.0436	1.7606e-06	0.00042929	Hoxd3	homeobox D3
15436	727.096	150.471	2.2727	2.8456e-08	1.3999e-05	Hoxd4	homeobox D4
15437	521.588	147.904	1.8182	0.00014375	0.013804	Hoxd8	homeobox D8
15460	1779.61	3568.55	-1.0038	0.00014557	0.013885	Hr	hairless
16012	341.881	1501.33	-2.1347	1.4988e-10	1.3557e-07	Igfbp6	insulin-like growth factor binding protein 6
16017	73.7285	1068.34	-3.857	4.9043e-06	0.00093553	Ighg1	--
16367	175.118	518.212	-1.5652	2.4819e-05	0.0034453	Irs1	insulin receptor substrate 1
16391	1962.25	3950.23	-1.0094	0.00013989	0.01348	Irf9	interferon regulatory factor 9
16392	33.3145	122.303	-1.8762	2.1211e-05	0.0030978	Isl1	ISL1 transcription factor%2C LIM/homeodomain
16398	2662.58	1017.64	1.3876	0.00012621	0.012417	Itga2	integrin alpha 2
16949	1658.35	3112.58	-0.90836	0.00065794	0.044137	Loxl1	lysyl oxidase-like 1
170745	416.448	97.7405	2.0911	3.2919e-07	0.00010989	Xpnpep2	X-prolyl aminopeptidase (aminopeptidase P) 2%2C membrane-bound
170756	1366.51	4985.54	-1.8673	0.00051188	0.036523	Slc8b1	solute carrier family 8 (sodium/lithium/calcium exchanger)%2C member B1
17119	11162.7	28089.9	-1.3314	3.6329e-07	0.00011846	Mxd1	MAX dimerization protein 1
17224	155.284	26.0564	2.5752	0.00068847	0.045424	Mcpt1	mast cell protease 1
17228	0.335232	90.0641	-8.0697	2.6288e-05	0.0036135	Cma1	chymase 1%2C mast cell
17393	166.46	50.5663	1.7189	0.0001501	0.01403	Mmp7	matrix metallopeptidase 7
17436	1005.23	455.614	1.1416	0.00027924	0.023117	Me1	malic enzyme 1%2C NADP(+)-dependent%2C cytosolic
17831	46427.5	13648.6	1.7662	0.00033293	0.026583	Muc2	mucin 2
17858	43.6029	223.543	-2.3581	8.014e-10	6.2422e-07	Mx2	MX dynamin-like GTPase 2
17898	535.683	55.3697	3.2742	3.3386e-21	3.1206e-17	Myl7	myosin%2C light polypeptide 7%2C regulatory
17988	13215.5	6618.03	0.99776	0.00016006	0.014812	Ndrg1	N-myc downstream regulated gene 1
18104	2081.96	897.501	1.214	8.215e-06	0.0014046	Nqo1	NAD(P)H dehydrogenase%2C quinone 1
18126	1015.6	36.8804	4.7833	0.0004958	0.03574	Nos2	nitric oxide synthase 2%2C inducible
18127	312.245	641.711	-1.0392	0.00036917	0.02853	Nos3	nitric oxide synthase 3%2C endothelial cell
18175	248.21	571.867	-1.2041	0.00033369	0.026583	Nrap	nebulin-related anchoring protein
18212	1435.78	230.503	2.639	1.0627e-17	3.725e-14	Ntrk2	neurotrophic tyrosine kinase%2C receptor%2C type 2
18489	79275.3	125.261	9.3058	9.4862e-08	3.8551e-05	Reg3b	regenerating islet-derived 3 beta
18563	1246.55	7019.47	-2.4934	2.2532e-05	0.0031646	Pcx	pyruvate carboxylase
18600	95.3029	23.4647	2.022	0.00059041	0.040401	Padi2	peptidyl arginine deiminase%2C type II
18816	60.3648	7.79137	2.9538	3.9775e-06	0.00079102	Serpinf2	serine (or cysteine) peptidase inhibitor%2C clade F%2C member 2
18858	7209.31	17262.6	-1.2597	0.00014786	0.01396	Pmp22	peripheral myelin protein 22
19016	4989.25	2607.24	0.9363	0.00044477	0.03282	Pparg	peroxisome proliferator activated receptor gamma
19064	88.9178	502.49	-2.4986	0.00053643	0.037794	Ppy	pancreatic polypeptide
19126	19224.7	5476.97	1.8115	3.8112e-09	2.4289e-06	Prom1	prominin 1
19201	517.429	181.342	1.5126	2.0713e-05	0.003041	Pstpip2	proline-serine-threonine phosphatase-interacting protein 2
192113	100.237	29135.9	-8.1832	2.9581e-06	0.00061902	Atp12a	ATPase%2C H+/K+ transporting%2C nongastric%2C alpha polypeptide
19240	19870.4	8098.11	1.295	9.1276e-07	0.0002461	Tmsb10	thymosin%2C beta 10
19241	30292.3	14443.5	1.0685	4.68e-05	0.0055372	Tmsb4x	thymosin%2C beta 4%2C X chromosome
19249	762.578	1677.26	-1.1372	0.00041445	0.031241	Ptpn13	protein tyrosine phosphatase%2C non-receptor type 13
19273	449.171	1193.46	-1.4098	0.0003223	0.025971	Ptpru	protein tyrosine phosphatase%2C receptor type%2C U
19684	855.673	1897.11	-1.1487	0.00017546	0.015923	Rdx	radixin
19695	20457.2	113.596	7.4926	7.8132e-06	0.0013693	Reg3g	regenerating islet-derived 3 gamma
20128	381.837	1886.73	-2.3049	1.5924e-05	0.0024007	Trim30a	tripartite motif-containing 30A
20186	5806.89	2499.81	1.2159	5.953e-06	0.0011048	Nr1h4	nuclear receptor subfamily 1%2C group H%2C member 4
20201	359.323	1.41638	7.9869	0.0006689	0.044738	S100a8	S100 calcium binding protein A8 (calgranulin A)
20259	3756.97	7071.14	-0.91237	0.00048475	0.035124	Scin	scinderin
20443	4178.7	10444.3	-1.3216	0.00045428	0.03326	St3gal4	ST3 beta-galactoside alpha-2%2C3-sialyltransferase 4
20515	2103.37	12078.2	-2.5216	5.3988e-05	0.0062557	Slc20a1	solute carrier family 20%2C member 1
20532	2268.21	656.106	1.7896	0.00011364	0.011421	Slc3a1	solute carrier family 3%2C member 1
20617	177.531	55.4214	1.6796	0.00019354	0.017284	Snca	synuclein%2C alpha
20731	12192.6	5517.9	1.1438	1.274e-05	0.0020298	Spink4	serine peptidase inhibitor%2C Kazal type 4
207819	1558.35	2972	-0.93141	0.00042123	0.031582	4930539E08Rik	RIKEN cDNA 4930539E08 gene
20847	1845.77	3506.39	-0.92576	0.00050587	0.036279	Stat2	signal transducer and activator of transcription 2
20873	89.916	19.0509	2.2387	7.4891e-06	0.0013208	Plk4	polo like kinase 4
20927	479.28	173.342	1.4672	2.8565e-06	0.00060681	Abcc8	ATP-binding cassette%2C sub-family C (CFTR/MRP)%2C member 8
209378	3717.13	12321	-1.7289	0.000554	0.03851	Itih5	inter-alpha (globulin) inhibitor H5
209387	596.023	2140.53	-1.8445	6.3251e-11	6.8217e-08	Trim30d	tripartite motif-containing 30D
209645	443.228	211.989	1.0641	0.00055049	0.038475	Bend7	BEN domain containing 7
210530	433.818	879.511	-1.0196	0.00034602	0.027332	P3h2	prolyl 3-hydroxylase 2
211323	911.02	420.782	1.1144	0.00035448	0.027917	Nrg1	neuregulin 1
211666	5797.02	2986.91	0.95666	0.00030866	0.025088	Mgst2	microsomal glutathione S-transferase 2
211961	112.129	36.5256	1.6182	0.00043896	0.032559	Asxl3	additional sex combs like 3 (Drosophila)
212073	302.117	764.87	-1.3401	2.38e-05	0.0033202	Syne3	spectrin repeat containing%2C nuclear envelope family member 3
212167	389.649	135.214	1.5269	2.2172e-06	0.00050792	Gsap	gamma-secretase activating protein
212531	8947.62	4856.72	0.88152	0.00075764	0.048394	Sh3bgrl2	SH3 domain binding glutamic acid-rich protein like 2
212996	72.1347	205.235	-1.5085	4.6164e-05	0.0055084	Wbscr17	Williams-Beuren syndrome chromosome region 17 homolog (human)
213171	167.668	29.6708	2.4985	0.00072282	0.046702	Prss27	protease%2C serine 27
21415	504.262	2469.1	-2.2917	0.00024125	0.020827	Tcf7l1	transcription factor 7 like 1 (T cell specific%2C HMG box)
214531	0.330757	282.714	-9.7394	1.9342e-07	6.9535e-05	Tmprss13	transmembrane protease%2C serine 13
214593	15414.7	4081.4	1.9172	8.4087e-08	3.5192e-05	Duox2	dual oxidase 2
215723	790.192	260.606	1.6003	9.7381e-05	0.010076	Mfsd6l	major facilitator superfamily domain containing 6-like
21743	27.6064	315.835	-3.5161	4.0502e-12	5.9774e-09	Inmt	indolethylamine N-methyltransferase
217845	4377.85	10833.9	-1.3073	5.695e-07	0.00017337	Ifi27l2b	interferon%2C alpha-inducible protein 27 like 2B
21818	49.5603	61440.8	-10.276	2.9534e-08	1.4279e-05	Tgm3	transglutaminase 3%2C E polypeptide
218476	956.562	212.073	2.1733	2.5256e-10	2.2131e-07	Gcnt4	glucosaminyl (N-acetyl) transferase 4%2C core 2 (beta-1%2C6-N-acetylglucosaminyltransferase)
22202	129.163	45.743	1.4976	0.00039989	0.030471	Uba1y	ubiquitin-activating enzyme%2C Chr Y
22238	1317.9	305.79	2.1076	0.00052878	0.037383	Ugt2b5	UDP glucuronosyltransferase 2 family%2C polypeptide B5
22361	1190.72	155.096	2.9406	9.6328e-21	6.7529e-17	Vnn1	vanin 1
223672	434.457	2779.48	-2.6775	4.5859e-06	0.00088685	Apol9a	apolipoprotein L 9a
223697	2007.07	7068.52	-1.8163	0.00048815	0.035279	Sun2	Sad1 and UNC84 domain containing 2
224079	0.320534	25.7405	-6.3274	0.00061672	0.041975	Atp13a4	ATPase type 13A4
22437	6.94783	38.5541	-2.4723	0.00071499	0.046314	Xirp1	xin actin-binding repeat containing 1
224796	4223.22	11105.7	-1.3949	6.2515e-06	0.0011457	Clic5	chloride intracellular channel 5
225742	0	686.125	#NAME?	5.7046e-09	3.4775e-06	St8sia5	ST8 alpha-N-acetyl-neuraminide alpha-2%2C8-sialyltransferase 5
225997	515.976	5483.04	-3.4096	1.8059e-05	0.0026793	Trpm6	transient receptor potential cation channel%2C subfamily M%2C member 6
226090	9172.25	4707.64	0.96227	0.00024195	0.020827	Ermp1	endoplasmic reticulum metallopeptidase 1
227753	11469.7	44871.4	-1.968	1.8066e-13	3.3772e-10	Gsn	gelsolin
228550	1596.08	575.481	1.4717	5.9886e-06	0.0011048	Itpka	inositol 1%2C4%2C5-trisphosphate 3-kinase A
229722	11483.1	4982.86	1.2045	4.4894e-06	0.00087421	5330417C22Rik	RIKEN cDNA 5330417C22 gene
230612	1084.37	374.233	1.5348	5.2755e-06	0.00099282	Slc5a9	solute carrier family 5 (sodium/glucose cotransporter)%2C member 9
230738	2995.36	1174.38	1.3508	3.8277e-05	0.0047703	Zc3h12a	zinc finger CCCH type containing 12A
230828	2548.98	5150.03	-1.0147	0.00010355	0.010597	Il22ra1	interleukin 22 receptor%2C alpha 1
230971	165.179	412.573	-1.3206	3.288e-05	0.0042684	Megf6	multiple EGF-like-domains 6
231162	49.7039	188.949	-1.9266	1.4281e-05	0.0021989	Cytl1	cytokine-like 1
231293	1217.62	366.489	1.7322	6.3098e-06	0.0011489	Cwh43	cell wall biogenesis 43 C-terminal homolog
231871	2320.29	1100.42	1.0762	7.4254e-05	0.0081653	Daglb	diacylglycerol lipase%2C beta
231903	102.386	21.1659	2.2742	9.375e-05	0.0097726	Urad	ureidoimidazoline (2-oxo-4-hydroxy-4-carboxy-5) decarboxylase
232065	145.547	928.421	-2.6733	0.00054622	0.038292	Igkv8-19	immunoglobulin kappa variable 8-19
233186	152.379	54.0838	1.4944	0.0001797	0.016255	Siglecf	sialic acid binding Ig-like lectin F
233274	5.57623	40.0928	-2.846	0.0001452	0.013885	Siglech	sialic acid binding Ig-like lectin H
233781	210.347	714.623	-1.7644	6.9529e-06	0.0012578	Xylt1	xylosyltransferase 1
234311	1264.15	5604.55	-2.1484	3.4662e-05	0.0043782	Ddx60	DEAD (Asp-Glu-Ala-Asp) box polypeptide 60
234669	1232.23	434.847	1.5027	1.8389e-07	6.6969e-05	Ces2b	carboxyesterase 2B
234673	14711.6	6527	1.1725	8.3685e-06	0.0014222	Ces2e	carboxylesterase 2E
235674	1302.7	137.148	3.2477	2.3345e-21	3.1206e-17	Acaa1b	acetyl-Coenzyme A acyltransferase 1B
236366	109.43	24.1172	2.1819	2.9737e-05	0.0039707	5730507C01Rik	RIKEN cDNA 5730507C01 gene
237754	7.23961	52.3224	-2.8534	2.2143e-05	0.0031646	Btnl9	butyrophilin-like 9
238447	116714	261657	-1.1647	0.00036973	0.02853	Igha	--
23919	122.981	2624.8	-4.4157	2.2034e-06	0.00050792	Insl5	insulin-like 5
23960	884.306	3671.34	-2.0537	6.8595e-11	6.8695e-08	Oas1g	2'-5' oligoadenylate synthetase 1G
23961	51.877	339.981	-2.7123	3.5771e-14	8.3587e-11	Oas1b	2'-5' oligoadenylate synthetase 1B
23962	1967.06	11698.6	-2.5722	3.1346e-06	0.00063694	Oasl2	2'-5' oligoadenylate synthetase-like 2
240843	12.238	177.993	-3.8624	0.0003206	0.025908	Brinp2	bone morphogenic protein/retinoic acid inducible neural-specific 2
24088	2234.62	576.116	1.9556	7.8715e-07	0.00022073	Tlr2	toll-like receptor 2
24110	215.668	1211.73	-2.4902	6.2924e-05	0.0070297	Usp18	ubiquitin specific peptidase 18
241275	3693.81	1845.17	1.0014	0.00018645	0.016811	Noxa1	NADPH oxidase activator 1
241303	1031.02	364.754	1.4991	1.6653e-07	6.1443e-05	Fam78a	family with sequence similarity 78%2C member A
241489	338.231	47.9437	2.8186	1.0375e-14	2.6447e-11	Pde11a	phosphodiesterase 11A
241770	73.5101	1074.58	-3.8697	0.00057977	0.039944	Rims4	regulating synaptic membrane exocytosis 4
242443	1187.03	252.254	2.2344	3.4132e-05	0.0043505	Grin3a	glutamate receptor ionotropic%2C NMDA3A
242505	2559.28	5958.52	-1.2192	8.7023e-05	0.0092689	Rasef	RAS and EF hand domain containing
243168	1649.21	291.169	2.5019	2.4974e-15	7.003e-12	Hsd17b13	hydroxysteroid (17-beta) dehydrogenase 13
243373	67.4562	4355.98	-6.0129	0.00033075	0.026575	AI854703	expressed sequence AI854703
243764	309.188	728.085	-1.2356	0.00016664	0.015271	Chrm2	cholinergic receptor%2C muscarinic 2%2C cardiac
243771	3787.5	7847.93	-1.0511	5.7443e-05	0.006495	Parp12	poly (ADP-ribose) polymerase family%2C member 12
243816	0.330757	41.0563	-6.9557	1.0548e-08	6.0362e-06	Gp6	glycoprotein 6 (platelet)
244152	2822.76	1285.4	1.1349	0.000163	0.015035	Tsku	tsukushi%2C small leucine rich proteoglycan
244853	142.306	2878.83	-4.3384	0.00040826	0.031024	Nxpe4	neurexophilin and PC-esterase domain family%2C member 4
245282	15556.6	4458.25	1.803	0.00023929	0.020827	Apol10a	apolipoprotein L 10A
246727	923.904	5578.05	-2.5939	9.2792e-13	1.4455e-09	Oas3	2'-5' oligoadenylate synthetase 3
246728	276.541	2077.52	-2.9093	1.3963e-10	1.3298e-07	Oas2	2'-5' oligoadenylate synthetase 2
246730	2545.92	7803.66	-1.616	3.548e-05	0.0044437	Oas1a	2'-5' oligoadenylate synthetase 1A
246788	7.56015	521.745	-6.1088	5.4028e-07	0.00016648	Trpv3	transient receptor potential cation channel%2C subfamily V%2C member 3
252972	6185.35	11950.3	-0.95012	0.00027421	0.022833	Tpcn1	two pore channel 1
26381	12.1748	431.782	-5.1483	6.6984e-07	0.00019566	Esrrg	estrogen-related receptor gamma
26412	177.797	560.452	-1.6564	1.6375e-05	0.0024555	Map4k2	mitogen-activated protein kinase kinase kinase kinase 2
268451	1192.82	3096.41	-1.3762	3.3599e-05	0.0043218	Rab11fip4	RAB11 family interacting protein 4 (class II)
268706	535.694	229.511	1.2228	0.00010255	0.010533	Slc38a9	solute carrier family 38%2C member 9
268860	3973.94	15439	-1.9579	0.00013622	0.01331	Abat	4-aminobutyrate aminotransferase
271144	15.693	79.5255	-2.3413	0.0007565	0.048394	Ankdd1b	ankyrin repeat and death domain containing 1B
271375	335.677	128.974	1.38	2.2084e-05	0.0031646	Cd200r2	Cd200 receptor 2
27356	306.604	127.483	1.2661	0.00012158	0.012004	Insl6	insulin-like 6
29811	3151.56	6193.93	-0.97479	0.00018971	0.016996	Ndrg2	N-myc downstream regulated gene 2
29876	1210.67	2336.68	-0.94865	0.00036074	0.028098	Clic4	chloride intracellular channel 4 (mitochondrial)
30785	310.602	696.588	-1.1652	6.142e-05	0.0069168	Cttnbp2	cortactin binding protein 2
317652	0	54.5017	#NAME?	3.617e-06	0.00072446	Klk15	kallikrein related-peptidase 15
319403	247.132	106.161	1.219	0.00042865	0.031967	D430001F17Rik	--
319472	7.25111	57.8674	-2.9965	0.00024161	0.020827	9330158H04Rik	RIKEN cDNA 9330158H04 gene
319506	4.33564	226.512	-5.7072	8.7016e-07	0.00023922	7530428D23Rik	--
319909	86.8999	256.908	-1.5638	8.1941e-06	0.0014046	Ism1	isthmin 1%2C angiogenesis inhibitor
320091	3.98123	40.1159	-3.3329	0.00068002	0.045079	Ano4	anoctamin 4
327959	285.068	1071.24	-1.9099	7.4633e-06	0.0013208	Xaf1	XIAP associated factor 1
328059	35.2569	3.36026	3.3913	5.6667e-05	0.0064417	Slc7a15	solute carrier family 7 (cationic amino acid transporter%2C y+ system)%2C member 15
328232	313.597	721.38	-1.2018	4.3558e-05	0.0052875	Gfod1	glucose-fructose oxidoreductase domain containing 1
328967	438.406	890.449	-1.0223	0.00028761	0.02372	Arhgef37	Rho guanine nucleotide exchange factor (GEF) 37
329941	82.9443	232.009	-1.484	4.2748e-05	0.0052575	Col8a2	collagen%2C type VIII%2C alpha 2
330450	144.079	42.2099	1.7712	0.00023817	0.020805	Far2	fatty acyl CoA reductase 2
330657	45.9764	146.891	-1.6758	4.0973e-05	0.0050838	Prss53	protease%2C serine 53
337924	201.042	24.4828	3.0377	8.9708e-10	6.7987e-07	Cyp3a44	cytochrome P450%2C family 3%2C subfamily a%2C polypeptide 44
353310	9079.98	4382.69	1.0509	7.4762e-05	0.008189	Zfp703	zinc finger protein 703
353320	141.871	7.63101	4.2166	2.6133e-06	0.00056805	Defb37	defensin beta 37
360213	778.464	1675.12	-1.1056	0.00020241	0.017961	Trim46	tripartite motif-containing 46
381924	55.3427	9.07124	2.609	8.7265e-05	0.0092689	Itgad	integrin%2C alpha D
382571	602.507	1732.86	-1.5241	4.1204e-08	1.9257e-05	Kcnf1	potassium voltage-gated channel%2C subfamily F%2C member 1
383820	245.02	95.6508	1.3571	0.00013746	0.013349	5330432E05Rik	--
384763	381.362	140.271	1.4429	0.00019513	0.01737	Zfp667	zinc finger protein 667
385253	100.845	294.275	-1.545	3.0952e-05	0.0040747	Igkv4-55	immunoglobulin kappa variable 4-55
393082	3.63578	563.786	-7.2767	5.0745e-08	2.2951e-05	Mettl7a2	methyltransferase like 7A2
394436	3191.83	858.248	1.8949	0.00069206	0.045554	Ugt1a1	UDP glucuronosyltransferase 1 family%2C polypeptide A1
407800	152.405	330.064	-1.1148	0.00067027	0.044738	Ecm2	extracellular matrix protein 2%2C female organ and adipocyte specific
432447	1943.49	399.387	2.2828	1.0337e-08	6.0362e-06	Gm9824	predicted pseudogene 9824
432593	1.66146	605.895	-8.5105	4.1931e-06	0.00082801	Gm11538	predicted gene 11538
433410	46.8788	6.83222	2.7785	7.7206e-05	0.0084238	Gm13418	predicted gene 13418
433938	177.417	506.359	-1.513	3.158e-06	0.00063708	Mn1	meningioma 1
434065	452.299	126.582	1.8372	2.7587e-06	0.00059506	Gm1965	predicted gene 1965
50877	47.542	352.113	-2.8888	8.9924e-07	0.00024481	Neu3	neuraminidase 3
52023	669.444	273.913	1.2892	1.464e-05	0.0022311	Pibf1	progesterone immunomodulatory binding factor 1
52357	752.927	1443.13	-0.93862	0.00067327	0.044738	Wwc2	WW%2C C2 and coiled-coil domain containing 2
52466	237.536	1663.04	-2.8076	0.00015483	0.014423	Slc46a1	solute carrier family 46%2C member 1
53422	11.1397	179.478	-4.01	7.3483e-07	0.00020813	Ybx2	Y box protein 2
53791	523.12	185.677	1.4943	1.5818e-06	0.00039254	Tlr5	toll-like receptor 5
53867	613.063	1321.84	-1.1084	6.9236e-05	0.0076737	Col5a3	collagen%2C type V%2C alpha 3
54420	1280.77	4676.82	-1.8685	2.2181e-05	0.0031646	Cldn8	claudin 8
545847	271.48	1394.3	-2.3606	5.2675e-07	0.00016412	Igkv14-111	immunoglobulin kappa variable 14-111
54612	93.6538	251.962	-1.4278	4.4868e-05	0.005423	Sfrp5	secreted frizzled-related sequence protein 5
554292	0	47.0637	#NAME?	1.1808e-11	1.5768e-08	Methig1	methyltransferase hypoxia inducible domain containing 1
56312	14044.5	3889.27	1.8524	5.6265e-06	0.0010518	Nupr1	nuclear protein transcription regulator 1
56336	2534.49	6437.48	-1.3448	0.00050769	0.036317	B4galt5	UDP-Gal:betaGlcNAc beta 1%2C4-galactosyltransferase%2C polypeptide 5
56369	179.258	11.82	3.9227	5.6558e-14	1.22e-10	Apip	APAF1 interacting protein
56388	112.77	5.72326	4.3004	5.5241e-08	2.4203e-05	Cyp3a25	cytochrome P450%2C family 3%2C subfamily a%2C polypeptide 25
56470	255.183	516.959	-1.0185	0.00071432	0.046314	Rgs19	regulator of G-protein signaling 19
56532	2217.51	1059.37	1.0657	9.292e-05	0.0097223	Ripk3	receptor-interacting serine-threonine kinase 3
56546	51.0981	6.82695	2.904	2.257e-05	0.0031646	Sec1	secretory blood group 1
56741	4495.57	2328.7	0.94898	0.00035976	0.028098	Igdcc4	immunoglobulin superfamily%2C DCC subclass%2C member 4
56857	117.357	11514.3	-6.6164	5.0153e-08	2.2951e-05	Slc37a2	solute carrier family 37 (glycerol-3-phosphate transporter)%2C member 2
57257	342.961	95.5338	1.844	1.93e-06	0.00045478	Vav3	vav 3 oncogene
57262	41.3777	280.772	-2.7625	7.9697e-06	0.0013795	Retnla	resistin like alpha
57738	669.45	177.444	1.9156	0.00053777	0.037794	Slc15a2	solute carrier family 15 (H+/peptide transporter)%2C member 2
58185	424.563	1566.5	-1.8835	0.00027218	0.022783	Rsad2	radical S-adenosyl methionine domain containing 2
59095	780.984	1626.99	-1.0588	0.00010828	0.010934	Fxyd6	FXYD domain-containing ion transport regulator 6
60322	69.2638	193.903	-1.4852	0.00013951	0.01348	Chst7	carbohydrate (N-acetylglucosamino) sulfotransferase 7
619597	85.1463	647.465	-2.9268	1.1229e-05	0.0018201	Gm6086	predicted gene 6086
620400	227.184	895.325	-1.9785	1.5546e-07	5.9568e-05	Igkv8-21	immunoglobulin kappa variable 8-21
623781	286.536	112.221	1.3524	0.00038482	0.029483	Gm14137	predicted gene 14137
628571	13.6151	73.1422	-2.4255	1.4916e-05	0.0022608	Igkv4-63	immunoglobulin kappa variable 4-63
629822	256.986	1134.63	-2.1425	0.00058291	0.040062	Ighv7-3	immunoglobulin heavy variable 7-3
631304	4044.78	2093.19	0.95035	0.00079609	0.04994	Cyp4f40	cytochrome P450%2C family 4%2C subfamily f%2C polypeptide 40
64177	1.97432	160.153	-6.3419	0.00011883	0.011812	Trpv6	transient receptor potential cation channel%2C subfamily V%2C member 6
64406	129.866	24.4578	2.4087	2.4419e-06	0.00053916	Sp5	trans-acting transcription factor 5
65255	83.0012	8.30833	3.3205	1.4815e-08	7.8385e-06	Asb4	ankyrin repeat and SOCS box-containing 4
654812	33.6559	377.408	-3.4872	2.909e-06	0.00061331	Angptl7	angiopoietin-like 7
66183	12507.2	1887.45	2.7282	3.9565e-11	4.4659e-08	Sptssb	serine palmitoyltransferase%2C small subunit B
66259	7873.96	3610.11	1.125	2.2501e-05	0.0031646	Camk2n1	calcium/calmodulin-dependent protein kinase II inhibitor 1
66277	154.242	349.892	-1.1817	0.0002536	0.021484	Klf15	Kruppel-like factor 15
66289	40.6127	59686	-10.521	1.9673e-07	6.9831e-05	Mptx1	mucosal pentraxin 1
665155	574.603	93.2256	2.6238	0.00010591	0.01076	Srp54b	signal recognition particle 54B
665270	58.8267	10.0427	2.5503	4.3018e-05	0.0052676	Plb1	phospholipase B1
66552	18752.6	9193.87	1.0283	8.1906e-05	0.0087661	Sppl2a	signal peptide peptidase like 2A
666048	141.464	369.743	-1.3861	0.00052604	0.037343	Trabd2b	TraB domain containing 2B
66705	844.214	138.851	2.6041	0.00025822	0.021744	Dnase1l2	deoxyribonuclease 1-like 2
667663	200.326	57.6862	1.7961	2.5268e-06	0.00055355	Myo3a	myosin IIIA
667742	211.288	501.361	-1.2466	0.0001496	0.01403	Piezo2	piezo-type mechanosensitive ion channel component 2
66811	3993.23	661.805	2.5931	5.1255e-16	1.5969e-12	Duoxa2	dual oxidase maturation factor 2
668178	1.66273	345.466	-7.6988	1.35e-08	7.4225e-06	Mettl7a3	methyltransferase like 7A3
668303	365.804	927.396	-1.3421	0.00015648	0.014529	Kif26a	kinesin family member 26A
668589	141.351	582.617	-2.0433	0.00042402	0.031707	Ighv1-80	immunoglobulin heavy variable 1-80
66859	754.3	365.807	1.0441	0.00029279	0.024064	Slc16a9	solute carrier family 16 (monocarboxylic acid transporters)%2C member 9
66892	1371.03	618.737	1.1479	3.2774e-05	0.0042684	Eif4e3	eukaryotic translation initiation factor 4E member 3
67041	4907.47	9147.12	-0.89834	0.00061004	0.041621	Oxct1	3-oxoacid CoA transferase 1
67082	350.965	77.3941	2.181	0.00079324	0.049873	1700011H14Rik	RIKEN cDNA 1700011H14 gene
67095	12771.2	24099.3	-0.91609	0.00046327	0.033742	Trak1	trafficking protein%2C kinesin binding 1
67138	539.855	2233.47	-2.0486	0.00037035	0.02853	Herc6	hect domain and RLD 6
67198	783.956	2038.24	-1.3785	0.00023221	0.020348	Spats2l	spermatogenesis associated%2C serine-rich 2-like
672495	107.327	323.604	-1.5922	1.9031e-06	0.00045245	Gm16464	predicted gene 16464
672511	7660.64	19533.1	-1.3504	0.00065095	0.043878	Rnf213	--
67315	341.48	16.2882	4.3899	4.5681e-07	0.00014722	Ceacam12	carcinoembryonic antigen-related cell adhesion molecule 12
67405	2398.55	265.221	3.1769	0.00034165	0.027062	Nts	neurotensin
67470	96.925	636.57	-2.7154	0.00070774	0.04626	Abcg8	ATP-binding cassette%2C sub-family G (WHITE)%2C member 8
67775	950.879	4345.03	-2.192	5.8988e-08	2.5447e-05	Rtp4	receptor transporter protein 4
67792	27.1221	99.7923	-1.8795	6.3437e-05	0.0070589	Rgs8	regulator of G-protein signaling 8
67971	2776.43	8925.31	-1.6847	2.7542e-09	1.8837e-06	Tppp3	tubulin polymerization-promoting protein family member 3
68070	458.124	1084.83	-1.2437	1.1064e-05	0.0018148	Pdzd2	PDZ domain containing 2
68444	44.2372	678.278	-3.9385	0.00025813	0.021744	Cyp2d13	cytochrome P450%2C family 2%2C subfamily d%2C polypeptide 13
68453	59.3157	162.312	-1.4523	0.00077039	0.048545	Gpihbp1	GPI-anchored HDL-binding protein 1
68794	2530.03	4769.66	-0.91473	0.0005259	0.037343	Flnc	filamin C%2C gamma
68891	12287.6	4915.31	1.3218	1.4255e-05	0.0021989	Cd177	CD177 antigen
692161	329.284	1469.84	-2.1583	7.2779e-07	0.00020813	Igkv19-93	immunoglobulin kappa chain variable 19-93
69219	3735.99	1222.37	1.6118	6.3987e-07	0.00019088	Ddah1	dimethylarginine dimethylaminohydrolase 1
69550	1650.4	4165.94	-1.3358	0.00055158	0.038475	Bst2	bone marrow stromal cell antigen 2
69574	2607.95	1365.49	0.93349	0.00057268	0.039553	Cmbl	carboxymethylenebutenolidase-like (Pseudomonas)
69631	22.6919	0.708188	5.0019	5.6441e-05	0.0064417	Plet1os	placenta expressed transcript 1%2C opposite strand
69699	0	270.346	#NAME?	9.7274e-06	0.0016333	2310079G19Rik	RIKEN cDNA 2310079G19 gene
69784	432.025	208.884	1.0484	0.00076224	0.048445	1500009L16Rik	RIKEN cDNA 1500009L16 gene
69861	567.964	1568.48	-1.4655	4.5093e-05	0.0054268	2010003K11Rik	RIKEN cDNA 2010003K11 gene
69864	96721.1	14007.9	2.7876	9.1802e-09	5.4771e-06	1810065E05Rik	RIKEN cDNA 1810065E05 gene
69888	337.502	15.9341	4.4047	2.0537e-11	2.5039e-08	Cyp2c66	cytochrome P450%2C family 2%2C subfamily c%2C polypeptide 66
70045	24797.1	9783.46	1.3418	0.00059073	0.040401	2610528A11Rik	RIKEN cDNA 2610528A11 gene
70152	4813	9695.77	-1.0104	0.00011667	0.011642	Mettl7a1	methyltransferase like 7A1
70261	1303.42	3961.65	-1.6038	2.5211e-09	1.7673e-06	Chp2	calcineurin-like EF hand protein 2
70337	233.357	475.404	-1.0266	0.00076514	0.048445	Iyd	iodotyrosine deiodinase
70445	363.591	865.384	-1.251	0.00033488	0.026602	Cd248	CD248 antigen%2C endosialin
70484	340.624	143.614	1.246	0.00025287	0.021484	Slc35d2	solute carrier family 35%2C member D2
70661	1830.32	3784.62	-1.0481	7.8831e-05	0.0085679	Sik3	SIK family kinase 3
70835	177.376	0	Inf	2.794e-08	1.399e-05	Prss22	protease%2C serine 22
70984	13765.8	5493.59	1.3253	2.2851e-06	0.00051673	4931406C07Rik	RIKEN cDNA 4931406C07 gene
71578	332.639	5344.55	-4.006	0.00055787	0.038625	Sval1	seminal vesicle antigen-like 1
71619	755.181	279.569	1.4336	3.0894e-05	0.0040747	Arl14	ADP-ribosylation factor-like 14
71887	339.576	989.22	-1.5426	4.3989e-06	0.00086259	Ppm1j	protein phosphatase 1J
71898	271.718	2081.67	-2.9376	1.3259e-06	0.0003411	Apol9b	apolipoprotein L 9b
72258	5.58838	45.8496	-3.0364	2.5039e-05	0.0034587	Kcnk10	potassium channel%2C subfamily K%2C member 10
72303	13809.3	2970.13	2.217	0.00024535	0.020911	Cyp2c65	cytochrome P450%2C family 2%2C subfamily c%2C polypeptide 65
72948	1606.46	4750.33	-1.5641	2.7967e-06	0.00059864	Tppp	tubulin polymerization promoting protein
72993	3879.03	1800.05	1.1077	3.4021e-05	0.0043505	Appl1	adaptor protein%2C phosphotyrosine interaction%2C PH domain and leucine zipper containing 1
73230	265.026	101.477	1.385	5.4749e-05	0.0062918	Bmper	BMP-binding endothelial regulator
73720	270.406	38.3801	2.8167	1.6076e-13	3.2199e-10	Cst6	cystatin E/M
74122	2016.39	3858.51	-0.93627	0.0003736	0.028702	Tmem43	transmembrane protein 43
74129	42.1204	4.45142	3.2422	0.00017479	0.015914	Dmgdh	dimethylglycine dehydrogenase precursor
74152	1032.82	532.595	0.95548	0.00071516	0.046314	Stra6l	STRA6-like
74190	614.521	163.293	1.912	6.4826e-10	5.1937e-07	Exoc3l4	exocyst complex component 3-like 4
74229	1905.67	586.809	1.6993	5.5626e-09	3.4662e-06	Paqr8	progestin and adipoQ receptor family member VIII
74424	7486.86	4023.28	0.89599	0.00074197	0.04761	Tmc5	transmembrane channel-like gene family 5
74480	403.182	858.205	-1.0899	0.00014688	0.01396	Samd4	sterile alpha motif domain containing 4
74591	2655.14	504.55	2.3957	0.00015004	0.01403	Abca12	ATP-binding cassette%2C sub-family A (ABC1)%2C member 12
75111	35.9265	106.912	-1.5733	0.00043336	0.032233	4930512H18Rik	--
75141	372.983	1717	-2.2027	2.7972e-05	0.0037892	Rasd2	RASD family%2C member 2
75424	256.461	115.165	1.155	0.0006958	0.045586	Zfp820	zinc finger protein 820
75568	38.5843	149.792	-1.9569	2.228e-06	0.00050792	Capsl	calcyphosine-like
76002	236.503	17.7309	3.7375	4.7529e-18	1.9039e-14	Ms4a18	membrane-spanning 4-domains%2C subfamily A%2C member 18
76074	371.238	127.751	1.539	4.5808e-05	0.0054893	Gbp8	guanylate-binding protein 8
76205	2045.22	1018.45	1.0059	0.00022129	0.019452	Stard3nl	STARD3 N-terminal like
76257	0.670463	25.3812	-5.2425	0.00064654	0.043686	Slc38a3	solute carrier family 38%2C member 3
76279	4878.8	1300.7	1.9072	1.4215e-09	1.0489e-06	Cyp2d26	cytochrome P450%2C family 2%2C subfamily d%2C polypeptide 26
76509	6552.75	1134.37	2.5302	7.076e-07	0.00020456	Plet1	placenta expressed transcript 1
78004	847.528	1885.05	-1.1533	0.00062258	0.04227	Prr15	proline rich 15
780956	0	209.315	#NAME?	4.6202e-07	0.00014722	Ighv1-63	immunoglobulin heavy variable V1-63
780960	76.3626	1132.46	-3.8905	1.7723e-19	8.2828e-16	Ighv8-12	immunoglobulin heavy variable V8-12
78252	1479.97	3531.12	-1.2546	0.00031436	0.025477	Nxpe2	neurexophilin and PC-esterase domain family%2C member 2
78558	1047.18	2614.45	-1.32	1.1132e-05	0.0018148	Htra3	HtrA serine peptidase 3
791364	7.03986	948.096	-7.0733	1.4044e-07	5.5466e-05	Hottip	Hoxa distal transcript antisense RNA
791419	32.0897	94.8693	-1.5638	0.00073754	0.047434	Gm12511	--
80859	3295.86	1308.22	1.3331	0.0007128	0.046314	Nfkbiz	nuclear factor of kappa light polypeptide gene enhancer in B cells inhibitor%2C zeta
81904	89.051	22.8501	1.9624	6.9861e-05	0.0077125	Cacng7	calcium channel%2C voltage-dependent%2C gamma subunit 7
93673	2.97554	27.8748	-3.2277	0.0004994	0.035907	Nat8f2	N-acetyltransferase 8 (GCN5-related) family member 2
93835	1292.43	287.113	2.1704	8.2751e-07	0.00022974	Amn	amnionless
99382	242.031	1005.15	-2.0541	3.2669e-05	0.0042684	Abtb2	ankyrin repeat and BTB (POZ) domain containing 2
99899	274.166	1541	-2.4907	1.7305e-09	1.2442e-06	Ifi44	interferon-induced protein 44
Novel00058	192.437	7.31305	4.7178	4.554e-13	7.608e-10	--	unnamed protein product [Mus musculus]
Novel00059	63.7779	5.72326	3.4781	1.5905e-07	5.9568e-05	--	LRRGT00008 [Rattus norvegicus]
Novel00074	117.013	23.0448	2.3442	6.5596e-07	0.00019362	-//-	-//-
Novel00092	2.31723	75.0111	-5.0166	6.2267e-05	0.0069841	--	mCG1042565, isoform CRA_a, partial [Mus musculus]>gi|148668137|gb|EDL00467.1| mCG1042565, isoform CRA_a, partial [Mus musculus]
Novel00107	0	56.2429	#NAME?	1.2773e-08	7.1632e-06	--	mCG14443 [Mus musculus]
Novel00161	5704.06	2335.52	1.2882	8.0537e-05	0.008686	--	PREDICTED: mucin-3B isoform X3, partial [Mus musculus]
Novel00163	50.3348	2.86163	4.1366	1.3133e-05	0.0020805	--	Envelope glycoprotein [Cricetulus griseus]
Novel00167	543.518	170.512	1.6725	2.942e-05	0.0039473	--	mCG1028420, partial [Mus musculus]
Novel00193	1.99669	59.1441	-4.8886	4.2031e-10	3.4665e-07	--	mCG147332 [Mus musculus]
Novel00207	8.80969	59.3886	-2.753	1.2377e-05	0.0019946	--	hypothetical protein, partial [Plasmodium yoelii yoelii 17XNL]>gi|23484927|gb|EAA20097.1| hypothetical protein, partial [Plasmodium yoelii yoelii]
Novel00227	2.98769	71.5518	-4.5819	0.00024239	0.020827	--	ORF4 [Rattus norvegicus]
Novel00279	4.92111	84.6063	-4.1037	1.5035e-06	0.00037983	--	Cc2-5 [Rattus norvegicus]
Novel00281	0	35.5313	#NAME?	1.8467e-06	0.00044641	--	mCG147077 [Mus musculus]
Novel00291	88.073	2807.02	-4.9942	1.3534e-05	0.0021321	--	PREDICTED: LOW QUALITY PROTEIN: uncharacterized protein LOC105246355, partial [Mus musculus]
Novel00319	0	123.727	#NAME?	2.3971e-07	8.2985e-05	-//-	-//-
Novel00335	1.97752	40.0972	-4.3417	7.1208e-06	0.00128	--	mCG147326 [Mus musculus]
Novel00337	0.335232	304.694	-9.828	4.9948e-27	1.4006e-22	--	hypothetical protein [Plasmodium yoelii yoelii 17XNL]>gi|23484930|gb|EAA20100.1| hypothetical protein [Plasmodium yoelii yoelii]
Novel00341	0.330757	27.6803	-6.3869	1.4073e-06	0.00035874	-//-	-//-
Novel00360	32.049	2.22571	3.8479	4.2241e-05	0.005218	-//-	-//-
Novel00361	3.60511	182.999	-5.6656	9.5632e-07	0.00025298	-//-	-//-
Novel00371	5.34453	124.493	-4.5419	1.5932e-07	5.9568e-05	--	Aa2-245 [Rattus norvegicus]
Novel00440	0.335232	36.0087	-6.747	0.00040967	0.031028	-//-	-//-
Novel00456	0	109.691	#NAME?	2.3824e-07	8.2985e-05	-//-	-//-
Novel00462	55.1762	8.03904	2.779	1.6772e-05	0.0025017	--	unnamed protein product [Mus musculus]
Novel00463	184.321	1.41638	7.0239	3.1085e-06	0.00063624	--	mCG148474 [Mus musculus]
Novel00466	82.6579	12.9977	2.6689	1.2372e-06	0.00032122	-//-	-//-
