# Supplementary material for: Novel Gut Microbiota Patterns Involved in the Attenuation of Dextran Sodium Sulfate-Induced Mouse Colitis Mediated by Glycerol Monolaurate via Inducing Anti-inflammatory Responses
Source: mBio. 2021 Oct 12;12(5):e02148-21. doi: 10.1128/mBio.02148-21 (PMC8510546; doi:10.1128/mBio.02148-21)
Supplement: TABLE S2 [file mbio.02148-21-st002.xlsx]

## Sheet: Sheet1
geneID	Veh1	Veh2	Veh3	Veh4	DSS1	DSS2	DSS3	DSS4	preGML+DSS1	preGML+DSS2	preGML+DSS3	preGML+DSS4	Name	Gene description			KEGG pathways
20459	4.03788	5.51007	4.03369	5.15213	16.9071	21.2518	19.8891	23.0617	7.47315	8.48292	47.2572	13.049	Ptk6	PTK6 protein tyrosine kinase 6
105243	60.5612	90.0564	54.5944	35.9021	188.041	131.356	171.552	129.08	47.6335	75.7221	20.2572	29.6321	Slc9a3	solute carrier family 9 (sodium/hydrogen exchanger)%2C member 3						Mineral absorption		Bile secretion	Protein digestion and absorption
11539	1.44025	0.717172	1.29799	1.63099	4.60289	4.66404	3.24513	3.05995	1.0767	0.797767	2.63298	1.30636	Adora1	adenosine A1 receptor						cGMP-PKG signaling pathway		cAMP signaling pathway
14675	13.3428	14.1093	12.711	17.4565	32.2249	48.0833	34.6529	35.1579	9.18534	11.5841	56.7057	20.85	Gna14	guanine nucleotide binding protein%2C alpha 14						Calcium signaling pathway
16173	23.4729	26.2592	20.1523	40.3691	82.066	95.4353	94.0865	102.258	10.4796	13.6647	149.168	32.8819	Il18	interleukin 18						NOD-like receptor signaling pathway		Inflammatory bowel disease (IBD)		Cytosolic DNA-sensing pathway
20698	1.95869	1.23552	1.68781	3.13639	7.26037	12.8498	3.48137	6.72964	3.30608	3.64755	25.5733	2.87776	Sphk1	sphingosine kinase 1						Metabolic pathways		VEGF signaling pathway		Fc gamma R-mediated phagocytosis			Calcium signaling pathway		Sphingolipid metabolism
20716	4.48092	14.222	8.4114	15.5674	138.671	112.248	65.5048	54.6356	5.7202	55.439	140.841	45.3587	Serpina3n	serine (or cysteine) peptidase inhibitor%2C clade A%2C member 3N
245827	0.33857	0.157325	0.21722	0.135191	0.0269057	0	0.0355773	0	0.101344	0.137139	0	0.0904056	Fat2	FAT atypical cadherin 2
380839	0.0162329	0	0	0.0223917	0.230683	0.339099	0.270549	0.336628	0	0	0.122748	0.0516744	Serpinb1c	serine (or cysteine) peptidase inhibitor%2C clade B%2C member 1c
66532	9.30341	30.861	25.7152	27.8052	63.513	108.234	70.566	75.4465	27.6441	26.4602	49.3077	21.4957	Rep15	RAB15 effector protein
69036	128.589	3889.64	3731.38	4137.21	8373.44	12801.4	5237.78	8655.26	1889.86	2494.61	5737.22	2315.88	zg16
77596	0.217528	0.600013	0.272185	0.563904	2.26515	2.20794	3.00561	3.01529	0.295003	0.344974	9.98274	1.05063	Adgrf1	adhesion G protein-coupled receptor F1
100034251	4.04956	10.5105	3.6226	4.37569	39.2284	23.6479	24.2788	25.3548	4.58014	24.7321	59.573	17.0806	Wfdc17	WAP four-disulfide core domain 17
100040525	5.06309	5.30744	5.70287	2.37479	15.7246	8.98351	13.3197	9.41226	14.7064	11.2207	16.9937	18.5961	Tmem181c-ps	transmembrane protein 181C%2C pseudogene
12006	21.0016	20.8179	19.0139	16.7349	5.81869	0.765637	2.15249	0.401216	5.36234	8.91149	0.813644	13.0283	Axin2	axin 2					Basal cell carcinoma	Pathways in cancer		Colorectal cancer		Signaling pathways regulating pluripotency of stem cells				Wnt signaling pathway
12544	0.194889	1.81557	2.29525	2.469	0.510178	0.467502	0.320543	0.049087	1.47125	0.0608696	0.754475	1.97547	Cdc45	cell division cycle 45					Cell cycle
14160	3.27896	2.29857	1.98609	1.63125	0.195745	0.0127601	0.121319	0	0.870493	1.261	0	3.83938	Lgr5	leucine rich repeat containing G protein coupled receptor 5
14598	1.1878	3.24239	6.76372	3.56417	14.4792	16.7127	4.74565	10.3228	19.6518	26.8446	25.6623	18.8321	Ggt1	gamma-glutamyltransferase 1
14632	5.92109	4.76652	6.16209	5.3596	1.88556	1.87135	1.01447	0.751484	2.64631	3.4432	0.451598	3.10935	Gli1	GLI-Kruppel family member GLI1					Basal cell carcinoma		cAMP signaling pathway		Pathways in cancer
15245	1.13179	4.60893	3.08252	4.60876	1.15304	0.529976	1.13769	0.523491	0.936549	3.08217	0.397895	0.908942	Hhip	Hedgehog-interacting protein					Basal cell carcinoma		cAMP signaling pathway		Pathways in cancer
16012	15.7165	29.1519	33.5274	22.6957	15.8785	4.57027	7.65708	2.6246	5.37817	12.2047	3.42689	1.93478	Igfbp6	insulin-like growth factor binding protein 6
17224	0.954549	0.262031	0.488834	1.04062	2.40669	3.56702	3.18612	3.78215	2.08958	5.5275	3.61959	3.55324	Mcpt1	mast cell protease 1
17313	36.5158	41.8217	32.5586	26.2784	133.147	77.1735	63.3408	61.2421	23.8395	44.4914	132.049	63.1254	Mgp	matrix Gla protein
17858	0.196041	1.79059	2.29218	2.58702	0.241446	0.148917	1.56108	0.708837	0.624865	0.465344	0.269528	0.239223	Mx2	MX dynamin-like GTPase 2
20306	1.50169	1.10975	0.896239	1.09023	5.81243	3.07695	2.03081	2.71067	0.822811	1.52432	3.88473	3.36513	Ccl7	chemokine (C-C motif) ligand 7					Chemokine signaling pathway		Cytokine-cytokine receptor interaction
20307	4.15034	13.9164	5.19801	5.59682	57.8355	22.1159	28.908	37.6977	11.6079	57.7592	19.9714	22.1348	Ccl8	chemokine (C-C motif) ligand 8
20717	0.0205146	0.139659	0.124068	0.410321	3.71701	5.70742	1.90901	1.71805	0.284758	1.67391	12.4242	0.946917	Serpina3m	serine (or cysteine) peptidase inhibitor%2C clade A%2C member 3M
20731	1767.47	329.821	475.547	228.707	1015.96	995.383	627.525	871.442	659.444	886.641	903.23	750.354	Spink4	serine peptidase inhibitor%2C Kazal type 4
227231	0.0114509	1.57534	0.649241	1.12411	0.00271212	0.195713	0.0715685	0.161352	0.214872	0.39639	0.110203	0.291615	Cps1	carbamoyl-phosphate synthetase 1						Nitrogen metabolism	Alanine, aspartate and glutamate metabolism				Arginine and proline metabolism			Biosynthesis of amino acids			Carbon metabolism		Metabolic pathways
230612	5.21648	3.18681	4.4422	1.28793	9.699	10.0124	10.0854	7.28515	7.0671	8.1154	17.5182	10.6047	Slc5a9	solute carrier family 5 (sodium/glucose cotransporter)%2C member 9
230779	2.7051	1.65222	3.26537	1.65507	7.2311	6.77359	1.79523	7.8734	3.17953	2.07133	3.37421	17.1269	Serinc2	serine incorporator 2
105245827	0	0	0.0596747	0	0	0.0374769	0	0.0157401	0	0	0	0.0157053	Fat2	FAT atypical cadherin 2
246728	0.424744	22.9428	16.2875	12.0841	1.13175	0.927608	11.828	6.4367	2.23547	3.67055	1.24822	0.929567	Oas2	2'-5' oligoadenylate synthetase 2
385253	2.33808	18.4425	23.3177	19.1649	1.9169	4.8671	0.81184	0.286899	1.38694	7.47106	1.85454	12.4525	Igkv4-55	immunoglobulin kappa variable 4-55
619833	4.20006	28.8546	29.5054	18.0873	5.67749	2.43176	6.04686	7.59864	0.947964	22.0367	48.0267	5.46218	Ighv1-69	immunoglobulin heavy variable 1-69
64540	4.3527	5.281	6.79281	5.0084	25.9212	14.0768	9.81639	11.1541	8.3084	10.0699	17.1976	12.5185	Tspan4	tetraspanin 4
68713	16.5386	20.5889	21.11	15.57	73.612	101.493	42.2261	60.4364	28.4595	49.582	207.343	59.8341	Ifitm1	interferon induced transmembrane protein 1					B cell receptor signaling pathway
71797	0.364281	0.0978925	0.028988	0.0793406	0.504051	0.728201	0.971953	1.05515	0.20699	0.0711098	1.21254	0.732393	Chst13	carbohydrate (chondroitin 4) sulfotransferase 13					Glycosaminoglycan biosynthesis - chondroitin sulfate / dermatan sulfate
77794	0.505972	0.756119	1.58598	1.29374	4.91044	4.95669	3.77081	3.79937	0.751811	5.97768	5.3106	1.78745	Adamtsl2	ADAMTS-like 2
780956	0.811643	24.6345	17.0439	3.10996	0.320393	0	1.81619	0.071929	0	0	0	0	Ighv1-63	immunoglobulin heavy variable V1-63
78252	11.6486	26.3194	40.7087	41.3286	10.3389	5.39639	10.8604	9.43015	13.7592	12.6173	3.13099	20.2514	Nxpe2	neurexophilin and PC-esterase domain family%2C member 2
21386	3.54849	3.5548	11.6082	4.50534	2.99553	1.91928	2.06765	0.854706	10.5449	11.5379	2.77458	6.72039	Tbx3	T-box 3										Signaling pathways regulating pluripotency of stem cells
16392	0.853767	1.47508	0.850786	1.3026	0.762894	1.51081	1.00613	0.928581	0.458873	0.220699	1.64511	0.329432	Isl1	ISL1 transcription factor%2C LIM/homeodomain
12156	26.769	100.944	31.7442	99.1689	41.8343	66.6268	23.1304	61.9873	13.7134	15.4971	72.0415	15.8141	Bmp2	bone morphogenetic protein 2				TGF-beta signaling pathway		Hedgehog signaling pathway		Basal cell carcinoma						Pathways in cancer		Cytokine-cytokine receptor interaction
12667	2.38766	1.62889	2.27719	2.08452	3.8512	3.549	1.847	4.15428	1.23526	1.30779	8.22749	1.65964	Chrd	chordin
21990	7.51784	7.72451	12.6422	10.3942	5.82135	5.01678	4.97022	2.3762	15.3012	14.494	5.18398	14.4016	Tph1	tryptophan hydroxylase 1			Serotonergic synapse		Metabolic pathways		Tryptophan metabolism
18563	24.8162	44.5502	25.6662	52.4866	30.7239	59.8431	38.5061	62.4314	6.70092	5.12353	63.5421	10.6574	Pcx	pyruvate carboxylase			Biosynthesis of amino acids	Pyruvate metabolism		Carbon metabolism		Citrate cycle (TCA cycle)				Metabolic pathways
217214	2.99329	0.280193	8.18018	0.0825792	6.11473	1.12268	1.54862	2.37549	11.4144	8.60395	0.144037	9.8502	Nags	N-acetylglutamate synthase						Arginine and proline metabolism			2-Oxocarboxylic acid metabolism
216019	6.13937	1.75084	38.7847	14.4332	8.37278	2.45508	5.00462	4.72999	37.3999	35.8532	2.51105	33.5971	Hkdc1	hexokinase domain containing 1			Starch and sucrose metabolism			Amino sugar and nucleotide sugar metabolism				Butirosin and neomycin biosynthesis			Galactose metabolism		Glycolysis / Gluconeogenesis			Carbon metabolism		Carbohydrate digestion and absorption			HIF-1 signaling pathway		Fructose and mannose metabolism			Insulin signaling pathway
394436	2.45076	1.98543	14.7698	2.93436	7.97549	1.72204	8.7343	3.79996	25.9371	30.0105	1.32082	17.0854	Ugt1a1	UDP glucuronosyltransferase 1 family%2C polypeptide A1
106407	0.164011	0.122123	32.5932	0.0565593	1.64608	0.0583999	1.22439	0.457849	81.5619	67.187	0.0140932	47.1194	Slc51a	solute carrier family 51%2C alpha subunit				Bile secretion
17898	3.05811	0.365244	6.12435	0.518045	2.3254	0.713205	3.12966	1.45492	23.4585	24.0376	1.73342	19.6833	Myl7	myosin%2C light polypeptide 7%2C regulatory					Regulation of actin cytoskeleton			Leukocyte transendothelial migration		Tight junction	Focal adhesion
12738	71.8486	54.4663	131.792	90.3064	50.8337	11.3373	43.0935	11.9235	178.692	155.837	5.12392	166.981	Cldn2	claudin 2				Leukocyte transendothelial migration			Cell adhesion molecules (CAMs)
69888	0.174777	0.0165256	0.719355	0	0.0137985	0	0.0269719	0	6.8438	4.96979	0	3.49278	Cyp2c66	cytochrome P450%2C family 2%2C subfamily c%2C polypeptide 66					Retinol metabolism	Steroid hormone biosynthesis			Chemical carcinogenesis		Linoleic acid metabolism		Metabolic pathways		Serotonergic synapse		Arachidonic acid metabolism		Inflammatory mediator regulation of TRP channels
72082	238.657	170.318	809.88	266.41	368.037	217.216	228.391	117.292	1237.67	1368.3	60.5915	881.193	Cyp2c55	cytochrome P450%2C family 2%2C subfamily c%2C polypeptide 55
72303	13.7967	5.17641	106.382	3.28434	15.3768	4.3513	17.0217	8.88396	212.472	182.158	10.4371	131.42	Cyp2c65	cytochrome P450%2C family 2%2C subfamily c%2C polypeptide 65
433247	11.0194	31.8068	9.27086	45.3799	22.921	28.6389	41.8043	49.9271	4.45439	3.6783	29.8481	5.54462	Cyp2c68	cytochrome P450%2C family 2%2C subfamily c%2C polypeptide 68
56388	0	0	0.243077	0	0.0126928	0.0339238	0	0.0142478	1.14336	2.26589	0	1.29368	Cyp3a25	cytochrome P450%2C family 3%2C subfamily a%2C polypeptide 25
337924	0	0	1.01408	0	0.0123784	0	0.0241961	0	3.04958	3.0239	0	2.10736	Cyp3a44	cytochrome P450%2C family 3%2C subfamily a%2C polypeptide 44
18749	30.5017	35.1341	16.5804	25.6378	29.8925	24.6695	48.0888	30.4556	11.0401	9.50178	32.8709	11.2405	Prkacb	protein kinase%2C cAMP dependent%2C catalytic%2C beta					Endocrine and other factor-regulated calcium reabsorption
20541	5.58987	2.76507	6.18748	1.45018	3.68471	1.27191	3.7437	0.728077	7.5709	7.69951	1.11401	6.45168	Slc8a1	solute carrier family 8 (sodium/calcium exchanger)%2C member 1						cGMP-PKG signaling pathway		Calcium signaling pathway		Mineral absorption		Protein digestion and absorption			Cardiac muscle contraction
56643	9.75063	45.6277	15.5546	81.9657	21.4257	46.8604	36.6861	40.9952	1.2037	1.18041	58.5908	2.93616	Slc15a1	solute carrier family 15 (oligopeptide transporter)%2C member 1
105243	60.5612	90.0564	54.5944	35.9021	188.041	131.356	171.552	129.08	47.6335	75.7221	20.2572	29.6321	Slc9a3	solute carrier family 9 (sodium/hydrogen exchanger)%2C member 3						Mineral absorption		Bile secretion
56373	0.0214313	0	0.162015	0	0	0	0.014883	0	0.380116	0.461025	0	0.255835	Cpb2	carboxypeptidase B2 (plasma)						Complement and coagulation cascades
53791	1.04154	0.827232	2.11278	0.808145	1.30127	0.40383	1.00658	0.263063	2.99186	3.75353	0.244627	3.88196	Tlr5	toll-like receptor 5				Inflammatory bowel disease (IBD)	Toll-like receptor signaling pathway
17123	2.34294	7.64281	1.93724	3.36652	7.07522	5.21412	3.40664	4.76911	1.88204	3.40349	7.95235	2.64149	Madcam1	mucosal vascular addressin cell adhesion molecule 1					Intestinal immune network for IgA production				Cell adhesion molecules (CAMs)
26971	27.017	29.1584	11.6457	37.4018	37.8951	56.0183	33.7985	47.4173	3.38556	3.85399	34.573	11.35	Pla2g2f	phospholipase A2%2C group IIF														Fat digestion and absorption
233549	1.22842	0.363601	4.80476	0.294694	1.34089	1.41999	0.395629	0.596388	5.36802	5.00512	2.39873	4.64721	Mogat2	monoacylglycerol O-acyltransferase 2
18784	9.26075	9.85753	7.04865	22.2461	24.0187	30.5517	32.1227	39.7172	2.87607	6.09578	31.0049	16.048	Pla2g5	phospholipase A2%2C group V				Linoleic acid metabolism		Metabolic pathways		Arachidonic acid metabolism			alpha-Linolenic acid metabolism				Ether lipid metabolism		Glycerophospholipid metabolism			Ras signaling pathway
235674	0.941842	0.435588	5.77344	0.423646	2.13859	0.155532	1.37921	0.800199	18.126	19.9872	0.408174	24.3602	Acaa1b	acetyl-Coenzyme A acyltransferase 1B					PPAR signaling pathway		Peroxisome
15360	164.728	44.0032	388.757	112.573	187.635	94.4033	250.679	133.049	568.842	573.012	21.0266	377.035	Hmgcs2	3-hydroxy-3-methylglutaryl-Coenzyme A synthase 2						Metabolic pathways
16367	1.18146	1.79618	0.979329	1.34618	1.07512	1.77787	1.24988	1.01947	0.500829	0.474068	2.86633	0.439878	Me1	malic enzyme 1%2C NADP(+)-dependent%2C cytosolic				cAMP signaling pathway
19013	3.2066	3.61783	6.66227	2.20574	2.80654	1.36309	3.15294	1.36855	8.01114	8.21328	0.826252	7.41914	Ppara	peroxisome proliferator activated receptor alpha							Adipocytokine signaling pathway
242443	0.44825	0.300289	2.35402	0.187469	0.37949	0.086031	0.334467	0.0570513	4.73639	5.23517	0.0688397	3.24473	Grin3a	glutamate receptor ionotropic%2C NMDA3A
57257	1.03225	0.382796	0.551257	0.130632	0.656074	0.24279	0.309098	0.16995	1.16847	1.01509	0.172517	1.62415	Vav3	vav 3 oncogene
54393	0.262807	0.353596	1.2001	0.646653	0.123649	0.0472109	0.073989	0.0424892	0.810656	0.721827	0.249019	0.655713	Gabbr1	gamma-aminobutyric acid (GABA) B receptor%2C 1
22325	4.52119	6.30196	7.36361	2.00122	4.71302	1.61395	2.09051	1.42417	9.96969	9.88718	1.45958	7.7382	Vav2	vav 2 oncogene
18749	30.5017	35.1341	16.5804	25.6378	29.8925	24.6695	48.0888	30.4556	11.0401	9.50178	32.8709	11.2405	Prkacb	protein kinase%2C cAMP dependent%2C catalytic%2C beta					Wnt signaling pathway
17393	0.280677	2.3354	1.39098	0.0430185	0.177274	0.0296123	0.259887	0.223866	4.71367	3.07675	0.0428767	4.36814	Mmp7	matrix metallopeptidase 7
14365	0.372635	0.3319	0.467624	0.0753887	0.363622	0.0518948	0.217371	0.0812377	1.23181	1.043	0.0461087	0.737431	Fzd3	frizzled class receptor 3							Signaling pathways regulating pluripotency of stem cells
319478	0.211816	0.169647	0.261384	0.0537096	0.0641858	0.044366	0.134116	0.00745338	0.415562	0.341971	0.0192717	0.329703	Cxxc4	CXXC finger 4
19092	3.55752	1.55549	13.6549	0.0610019	4.67149	0.419914	4.19715	1.24629	22.7807	18.2391	0.128357	12.8107	Prkg2	protein kinase%2C cGMP-dependent%2C type II					Circadian entrainment
18626	6.94378	12.3885	8.55727	18.0171	18.6381	12.8058	15.2229	19.852	7.16884	9.74652	14.3036	9.38956	Per1	period circadian clock 1
11847	1.02758	0.570291	3.93479	1.14013	4.82529	3.47866	4.07996	4.11579	9.92251	10.8703	4.03871	8.65783	Arg2
15251	15.1144	27.3739	11.6503	37.6606	25.0363	28.9573	35.3272	29.9041	10.6512	8.63544	60.9974	18.0398	Hif1a	hypoxia inducible factor 1%2C alpha subunit				mTOR signaling pathway
16367	1.18146	1.79618	0.979329	1.34618	1.07512	1.77787	1.24988	1.01947	0.500829	0.474068	2.86633	0.439878	Irs1	insulin receptor substrate 1					cGMP-PKG signaling pathway		FoxO signaling pathway		Insulin signaling pathway		PI3K-Akt signaling pathway		AMPK signaling pathway		Adipocytokine signaling pathway
15043	2.69983	1.34637	8.31486	0.202726	3.95788	0.192957	4.15551	2.52384	11.9042	11.86	0.0249454	9.7005	H2-T3	histocompatibility 2%2C T region locus 3															Phagosome
21828	58.2961	114.443	31.2235	201.28	67.1727	136.39	112.327	168.845	4.63502	3.44654	140.597	9.75552	Thbs4	thrombospondin 4				ECM-receptor interaction
16398	5.56836	5.72198	10.5124	1.7805	7.98243	1.3539	9.17746	1.41259	14.3636	14.6461	1.73852	17.7856	Itga2	integrin alpha 2					Regulation of actin cytoskeleton			Proteoglycans in cancer		Platelet activation		Focal adhesion	Hematopoietic cell lineage			PI3K-Akt signaling pathway		Pathways in cancer
12505	12.9222	7.94246	13.1711	6.00601	6.31708	3.37672	4.31049	2.06756	13.6264	17.0789	4.54451	18.9142	Cd44	CD44 antigen					Proteoglycans in cancer		Hematopoietic cell lineage
19418	1.41599	0.954394	1.70224	0.346443	0.78459	0.250814	0.820947	0.203773	1.87333	2.03005	0.15479	1.44393	Rasgrf2	RAS protein-specific guanine nucleotide-releasing factor 2				MAPK signaling pathway		Ras signaling pathway
24088	6.09909	4.28793	6.91611	3.42254	9.16439	2.97867	12.2587	9.62458	18.6194	24.1534	3.74938	14.2484	Fgf12	fibroblast growth factor 12								Pathways in cancer		PI3K-Akt signaling pathway		Rap1 signaling pathway
192113	15.8391	158.553	63.2065	300.579	68.784	438.432	157.063	303.144	0.821701	0.707207	138.49	0.3443	Atp12a	ATPase%2C H+/K+ transporting%2C nongastric%2C alpha polypeptide						Oxidative phosphorylation
64177	0.194595	1.63755	0.261525	2.00573	0.238128	1.06758	0.27778	1.12957	0.0416839	0.00801928	0.832346	0	Trpv6	transient receptor potential cation channel%2C subfamily V%2C member 6							Mineral absorption
193034	0.039711	0.0150191	0.0033356	0.0821663	0.0282164	0.0879825	0.0551545	0.0527887	0	0	0.100094	0	Trpv1	transient receptor potential cation channel%2C subfamily V%2C member 1							Inflammatory mediator regulation of TRP channels
246788	0.663941	5.6977	1.39265	4.10194	0.996673	2.93906	1.96768	1.52154	0.028845	0.0624296	2.69347	0.0744203	Trpv3	transient receptor potential cation channel%2C subfamily V%2C member 3
16803	1.35392	2.11227	2.72939	1.70332	8.47999	4.84475	7.85262	9.62889	1.05374	2.69677	20.9671	2.18491	Lbp	lipopolysaccharide binding protein				NF-kappa B signaling pathway			Toll-like receptor signaling pathway
16792	0.750997	0.484817	3.24325	0.339356	0.386411	0.459003	0.317713	0.364902	2.36312	3.00309	0.290765	2.1777	Laptm5	lysosomal-associated protein transmembrane 5					Lysosome
13034	22.1877	30.774	7.30303	25.6216	15.1394	29.6454	20.9867	23.4488	2.06104	1.74996	20.5898	2.64984	Ctse	cathepsin E
15212	17.6798	51.6677	17.9001	71.3404	22.7041	30.2932	32.8636	24.9555	8.39296	10.5385	15.8887	8.22518	Hexb	hexosaminidase B						Metabolic pathways		Glycosphingolipid biosynthesis - ganglio series				Glycosphingolipid biosynthesis - globo series		Amino sugar and nucleotide sugar metabolism		Glycosaminoglycan degradation
76459	12.3836	4.27898	20.7709	0.904279	8.93214	3.37229	5.52305	1.17789	23.3768	25.0355	1.68374	27.4214	Car12	carbonic anhydrase 12			Nitrogen metabolism
14645	274.602	256.393	171.045	253.295	267.583	284.182	308.235	227.395	95.988	96.1469	249.607	140.136	Glul	glutamate-ammonia ligase (glutamine synthetase)				Metabolic pathways		Biosynthesis of amino acids		Arginine and proline metabolism			Glyoxylate and dicarboxylate metabolism				GABAergic synapse		Alanine, aspartate and glutamate metabolism				Glutamatergic synapse
234669	1.33381	1.34785	6.28399	4.2136	4.51016	3.50546	2.19987	3.28649	11.452	10.9982	3.25826	11.8943	Ces2b	carboxyesterase 2B						Drug metabolism - other enzymes
100559	0.0668513	0.0142221	0.518011	0	0.0593759	0	0	0	0.966608	0.781029	0	0.651728	Ugt2b38	UDP glucuronosyltransferase 2 family%2C polypeptide B38				Steroid hormone biosynthesis	Retinol metabolism				Metabolism of xenobiotics by cytochrome P450				Metabolic pathways		Drug metabolism - cytochrome P450			Starch and sucrose metabolism			Ascorbate and aldarate metabolism			Pentose and glucuronate interconversions			Porphyrin and chlorophyll metabolism
22238	3.66011	0.967106	11.1941	0	1.41315	0	0.301761	0.0666502	21.3685	15.7074	0	14.4178	Ugt2b5	UDP glucuronosyltransferase 2 family%2C polypeptide B5
72361	8.48134	9.77405	6.50945	16.2004	8.84546	11.6977	10.4121	11.8554	2.69375	1.93005	12.9947	3.34053	Ces2g	carboxylesterase 2G
99586	4.08219	3.57733	6.43064	4.37267	2.9978	2.02831	3.96459	1.84321	8.65842	8.23282	0.491218	8.65723	Dpyd	dihydropyrimidine dehydrogenase					Metabolic pathways				Pantothenate and CoA biosynthesis			beta-Alanine metabolism		Pyrimidine metabolism
22239	0.0960537	0.0148617	0.739341	0.0722711	0.0744549	0.0414573	0.0363842	0	2.45784	3.08323	0.00600273	0.924259	Ugt8a	UDP galactosyltransferase 8A							Sphingolipid metabolism
72077	26.4328	25.8593	106.277	20.1033	44.5009	32.7957	37.8364	27.1107	122.493	131.616	27.1259	104.37	Gcnt3	glucosaminyl (N-acetyl) transferase 3%2C mucin type						Mucin type O-Glycan biosynthesis
71760	0.0355398	0.776246	0.591075	1.12754	2.06229	2.84592	3.57868	2.58896	0.429369	0.281203	2.55711	1.06535	Etnppl	ethanolamine phosphate phospholyase						Glycerophospholipid metabolism
69983	0.0267258	0.00454859	1.35771	0.0442389	0.0189899	0.0203016	0.111358	0.0341062	2.79055	2.8627	0.0110233	1.02943	Sis	sucrase isomaltase (alpha-glucosidase)						Starch and sucrose metabolism			Galactose metabolism		Carbohydrate digestion and absorption
239559	8.00344	11.2236	8.42974	10.7402	12.151	18.8565	10.9598	11.6074	5.87136	7.25982	21.8114	7.31167	A4galt	alpha 1%2C4-galactosyltransferase
268860	38.7331	96.48	50.0092	98.5408	49.776	78.5088	67.2599	68.3701	19.8251	18.2758	67.4404	26.6689	Abat	4-aminobutyrate aminotransferase						Butanoate metabolism		Valine, leucine and isoleucine degradation			GABAergic synapse		beta-Alanine metabolism		Alanine, aspartate and glutamate metabolism				Propanoate metabolism
56185	138.13	132.835	98.14	109.695	185.679	183.968	132.829	98.8507	78.7946	59.1599	62.7505	94.8459	Hao2	hydroxyacid oxidase 2						Glyoxylate and dicarboxylate metabolism				Peroxisome
54613	43.1585	64.0652	21.0238	60.7237	37.4125	38.355	55.3815	37.5318	7.82121	7.52335	43.2046	13.7065	St3gal6	ST3 beta-galactoside alpha-2%2C3-sialyltransferase 6
330450	0.128538	0.184222	0.460282	0.0326615	0.134594	0.0256948	0.0845647	0.0593541	0.881663	0.567064	0.00465055	0.834504	Far2	fatty acyl CoA reductase 2										Peroxisome
94224	3.5583	15.1716	4.95964	10.8392	9.32321	14.9931	11.4801	12.0027	1.48633	1.78715	23.0849	3.77574	Srd5a2	steroid 5 alpha-reductase 2				Steroid hormone biosynthesis			Peroxisome
76722	2.45961	3.95861	2.89014	9.20111	7.48453	11.1696	8.31756	8.57207	1.52563	1.13039	5.60538	2.9787	Ckmt2	creatine kinase%2C mitochondrial 2					Metabolic pathways	Arginine and proline metabolism
78405	0.122335	0.0650646	0.427727	0.126562	0.021731	0	0.0318581	0.0121967	0.389146	0.340297	0.0735842	0.206885	Ntf5	neurotrophin 5					MAPK signaling pathway
81904	0.17651	0.220301	0.222394	0.178551	0.175585	0.189948	0.253326	0.112626	0.925586	0.995083	1.22147	0.524428	Cacng7	calcium channel%2C voltage-dependent%2C gamma subunit 7							Adrenergic signaling in cardiomyocytes
79235	1.63922	0.926596	1.75815	0.126526	0.57606	0.275335	0.234246	0.0991193	1.70674	1.37397	0.0813606	1.06906	Lrat	lecithin-retinol acyltransferase (phosphatidylcholine-retinol-O-acyltransferase)						Vitamin digestion and absorption			Retinol metabolism
14263	4.03153	5.13911	16.2235	5.02987	5.70586	5.04962	4.05158	3.12403	19.6835	22.4897	8.93942	22.4589	Fmo5	flavin containing monooxygenase 5					Drug metabolism - cytochrome P450
